# Supplementary material for: Fingolimod alters the transcriptome profile of circulating CD4+ cells in multiple sclerosis
Source: Sci Rep. 2017 Feb 3;7:42087. doi: 10.1038/srep42087 (PMC5290459; doi:10.1038/srep42087)
Supplement: Supplementary Table S1 [file srep42087-s2.xls]

## Sheet: Supplementary_Table_S1
Probe Set	Gene Symbol	Description	Entrez Gene	Chromosome Position	Probe Count	Group	Biweight t0	Biweight t24h	Biweight t3m	T-Test P t0-t24h	T-Test P t0-t3m	Fold-Change t0-t24h	Fold-Change t0-t3m	Regulation t24h	Regulation t3m	GO:0002429	GO:0050663	GO:0050707	GO:0009306	GO:0051251	GO:0060333	GO:0071346	GO:0019886	GO:0034341	GO:0030595	GO:0032395	GO:0019864	GO:0019865	GO:0004896	GO:0004982	GO:0050664	GO:0008329	GO:0038187	GO:0003823	GO:0019955
TC01000003.hg.1	OR4F5	olfactory receptor, family 4, subfamily F, member 5	79501	chr1(+):69091-70008	30	Coding	5.42953	5.54101	4.28107	0.997702	1.03477e-05	1.08034	-2.21677		Down	0	0	0	0	0	0	0	0	0	0	0	0	0	0	0	0	0	0	0	0
TC01000129.hg.1	PGD	phosphogluconate dehydrogenase	5226	chr1(+):10458649-10480233	251	Coding	5.79484	5.69059	6.8231	0.951791	1.35588e-05	-1.07494	2.03956		Up	0	0	0	0	0	0	0	0	0	0	0	0	0	0	0	0	0	0	0	0
TC01000187.hg.1	EFHD2	EF-hand domain family, member D2	79180	chr1(+):15736391-15756839	79	Coding	5.68797	5.61233	6.72046	0.845543	2.19788e-07	-1.05383	2.04555		Up	0	0	0	0	0	0	0	0	0	0	0	0	0	0	0	0	0	0	0	0
TC01000462.hg.1	EIF2C4	eukaryotic translation initiation factor 2C, 4	192670	chr1(+):36273773-36323491	260	Coding	5.51543	5.44432	6.53735	0.697704	1.73569e-05	-1.05053	2.03061		Up	0	0	0	0	0	0	0	0	0	0	0	0	0	0	0	0	0	0	0	0
TC01000948.hg.1	---	cdna:known chromosome:GRCh37:1:110138847:110140403:1 gene:ENSG00000225113 gene_biotype:antisense transcript_biotype:antisense | cdna:all chromosome:VEGA50:1:110138847:110140403:1 Gene:OTTHUMG00000011643		chr1(+):110138847-110140403	30	Coding	2.66519	2.68156	3.73525	0.359921	1.03613e-07	1.01141	2.09952		Up	0	0	0	0	0	0	0	0	0	0	0	0	0	0	0	0	0	0	0	0
TC01000991.hg.1	---	ncrna:snoRNA chromosome:GRCh37:1:113195210:113195310:1 gene:ENSG00000238975 gene_biotype:snoRNA transcript_biotype:snoRNA		chr1(+):113195210-113195310	30	Coding	4.43821	4.74215	5.62243	0.154638	5.039e-06	1.23452	2.27241		Up	0	0	0	0	0	0	0	0	0	0	0	0	0	0	0	0	0	0	0	0
TC01001050.hg.1	---	BC112927,uc001eis.2		chr1(+):121107152-121131151	60	Coding	6.3144	6.22831	7.36074	0.248279	9.59532e-08	-1.06149	2.06528		Up	0	0	0	0	0	0	0	0	0	0	0	0	0	0	0	0	0	0	0	0
TC01001058.hg.1	---	DQ579288,uc001eiy.2		chr1(+):142660106-142660135	6	Coding	7.98855	8.1093	6.81463	0.68024	1.31287e-05	1.0873	-2.25625		Down	0	0	0	0	0	0	0	0	0	0	0	0	0	0	0	0	0	0	0	0
TC01001059.hg.1	---	DQ579288,uc021ota.1		chr1(+):142688239-142688268	6	Coding	7.98855	8.1093	6.81463	0.68024	1.31287e-05	1.0873	-2.25625		Down	0	0	0	0	0	0	0	0	0	0	0	0	0	0	0	0	0	0	0	0
TC01001060.hg.1	---	DQ590589,uc021otc.1		chr1(+):142689524-142689553	6	Coding	8.58652	8.6263	7.49533	0.877597	0.000168562	1.02796	-2.13049		Down	0	0	0	0	0	0	0	0	0	0	0	0	0	0	0	0	0	0	0	0
TC01001064.hg.1	---	DQ579288,uc001ejh.1		chr1(+):143184708-143184737	6	Coding	7.98855	8.1093	6.81463	0.68024	1.31287e-05	1.0873	-2.25625		Down	0	0	0	0	0	0	0	0	0	0	0	0	0	0	0	0	0	0	0	0
TC01001065.hg.1	---	DQ590589,uc001ejj.3		chr1(+):143185981-143186010	6	Coding	8.58652	8.6263	7.49533	0.877597	0.000168562	1.02796	-2.13049		Down	0	0	0	0	0	0	0	0	0	0	0	0	0	0	0	0	0	0	0	0
TC01001074.hg.1	SRGAP2B|LOC100505630	SLIT-ROBO Rho GTPase activating protein 2B (pseudogene)|uncharacterized LOC100505630	647135|100505630	chr1(+):143913615-144094477	70	Coding	6.3703	6.40763	7.3795	0.223259	5.30596e-08	1.02621	2.01279		Up	0	0	0	0	0	0	0	0	0	0	0	0	0	0	0	0	0	0	0	0
TC01001251.hg.1	PRR9	proline rich 9	574414	chr1(+):153190060-153191793	27	Coding	4.22392	4.3931	3.21833	0.936713	3.65175e-06	1.12442	-2.00776		Down	0	0	0	0	0	0	0	0	0	0	0	0	0	0	0	0	0	0	0	0
TC01001254.hg.1	S100A9	S100 calcium binding protein A9	6280	chr1(+):153330330-153333503	24	Coding	6.17731	6.07285	7.96335	0.826022	3.81364e-05	-1.0751	3.44867		Up	0	0	0	0	0	0	0	0	0	1	0	0	0	0	0	0	0	0	0	0
TC01001332.hg.1	---	havana:lincRNA chromosome:GRCh37:1:157155178:157157195:1 gene:ENSG00000229961 gene_biotype:lincRNA transcript_biotype:lincRNA | cdna:all chromosome:VEGA50:1:157155178:157157195:1 Gene:OTTHUMG00000041327		chr1(+):157155178-157157195	17	Coding	3.23324	3.23883	4.46399	0.639774	2.21787e-05	1.00388	2.34689		Up	0	0	0	0	0	0	0	0	0	0	0	0	0	0	0	0	0	0	0	0
TC01001339.hg.1	CD1C	CD1c molecule	911	chr1(+):158259563-158264564	120	Coding	4.36247	4.27724	5.95395	0.881253	5.51288e-09	-1.06086	3.01359		Up	0	0	0	0	0	0	0	0	0	0	0	0	0	0	0	0	0	0	1	0
TC01001346.hg.1	MNDA	myeloid cell nuclear differentiation antigen	4332	chr1(+):158801107-158819296	103	Coding	4.85234	5.02273	7.35055	0.901443	3.76844e-05	1.12536	5.64983		Up	1	0	0	0	0	0	0	0	0	0	0	0	0	0	0	0	0	0	0	0
TC01001351.hg.1	FCER1A	Fc fragment of IgE, high affinity I, receptor for; alpha polypeptide	2205	chr1(+):159259504-159278014	74	Coding	3.91345	3.68933	5.71394	0.841464	3.02648e-06	-1.16806	3.48338		Up	0	0	0	0	0	0	0	0	0	0	0	0	1	0	0	0	0	0	0	0
TC01001364.hg.1	PEA15	phosphoprotein enriched in astrocytes 15	8682	chr1(+):160175125-160185166	132	Coding	5.844	5.78595	6.97836	0.768151	1.02107e-07	-1.04106	2.19522		Up	0	0	0	0	0	0	0	0	0	0	0	0	0	0	0	0	0	0	0	0
TC01001372.hg.1	SLAMF7	SLAM family member 7	57823	chr1(+):160709037-160724611	173	Coding	4.13223	4.37496	6.02763	0.280093	1.63988e-08	1.18324	3.72027		Up	0	0	0	0	0	0	0	0	0	0	0	0	0	0	0	0	0	0	0	0
TC01001382.hg.1	FCER1G	Fc fragment of IgE, high affinity I, receptor for; gamma polypeptide	2207	chr1(+):161185024-161190489	60	Coding	5.89465	6.00198	8.13134	0.769409	1.73444e-06	1.07723	4.71316		Up	1	0	0	0	0	0	0	1	0	1	0	1	1	0	0	0	0	0	0	0
TC01001399.hg.1	FCGR2A	Fc fragment of IgG, low affinity IIa, receptor (CD32)	2212	chr1(+):161475205-161493803	262	Coding	4.71743	4.99294	6.77385	0.697556	6.4613e-06	1.21042	4.15955		Up	1	0	0	0	0	0	0	0	0	0	0	1	1	0	0	0	0	0	0	0
TC01001467.hg.1	---	DQ576756,uc001gfk.1		chr1(+):168218462-168220378	30	Coding	4.83322	4.95644	5.84628	0.322758	1.06359e-08	1.08916	2.01818		Up	0	0	0	0	0	0	0	0	0	0	0	0	0	0	0	0	0	0	0	0
TC01001619.hg.1	RGS18	regulator of G-protein signaling 18	64407	chr1(+):192127587-192154945	105	Coding	4.07303	4.23653	6.13462	0.49156	3.46873e-06	1.12	4.17447		Up	0	0	0	0	0	0	0	0	0	0	0	0	0	0	0	0	0	0	0	0
TC01001624.hg.1	RGS2	regulator of G-protein signaling 2, 24kDa	5997	chr1(+):192778169-192781407	110	Coding	4.34677	4.38183	6.6292	0.99195	0.000624358	1.0246	4.86495		Up	0	0	0	0	0	0	0	0	0	0	0	0	0	0	0	0	0	0	0	0
TC01001794.hg.1	---	cdna:known chromosome:GRCh37:1:216059924:216074806:1 gene:ENSG00000229242 gene_biotype:antisense transcript_biotype:antisense | cdna:all chromosome:VEGA50:1:216059924:216074806:1 Gene:OTTHUMG00000037063		chr1(+):216059924-216074806	30	Coding	4.53309	4.63222	3.52778	0.824359	1.75586e-05	1.07113	-2.00737		Down	0	0	0	0	0	0	0	0	0	0	0	0	0	0	0	0	0	0	0	0
TC01001974.hg.1	KMO	kynurenine 3-monooxygenase (kynurenine 3-hydroxylase)	8564	chr1(+):241695434-241758949	280	Coding	2.53808	2.61499	3.70083	0.133415	5.56745e-06	1.05475	2.23885		Up	0	0	0	0	0	0	0	0	0	0	0	0	0	0	0	1	0	0	0	0
TC01002032.hg.1	OR2M3	olfactory receptor, family 2, subfamily M, member 3	127062	chr1(+):248366332-248367393	30	Coding	4.68083	4.8505	3.61187	0.652517	1.6317e-05	1.1248	-2.09792		Down	0	0	0	0	0	0	0	0	0	0	0	0	0	0	0	0	0	0	0	0
TC01002064.hg.1	---	ncrna:miRNA chromosome:GRCh37:1:566187:566265:-1 gene:ENSG00000238916 gene_biotype:miRNA transcript_biotype:miRNA		chr1(-):566187-566265	29	Coding	9.58729	9.38952	8.37115	0.50082	0.000221923	-1.14693	-2.32324		Down	0	0	0	0	0	0	0	0	0	0	0	0	0	0	0	0	0	0	0	0
TC01002158.hg.1	---	cdna:putative chromosome:GRCh37:1:7068436:7074339:-1 gene:ENSG00000237365 gene_biotype:antisense transcript_biotype:antisense | cdna:all chromosome:VEGA50:1:7068436:7074339:-1 Gene:OTTHUMG00000001215		chr1(-):7068436-7074339	19	Coding	5.47668	5.38878	4.46382	0.867575	0.000278063	-1.06282	-2.01791		Down	0	0	0	0	0	0	0	0	0	0	0	0	0	0	0	0	0	0	0	0
TC01002410.hg.1	FGR	Gardner-Rasheed feline sarcoma viral (v-fgr) oncogene homolog	2268	chr1(-):27938575-27961788	272	Coding	5.52678	5.51577	6.8688	0.735476	2.05066e-06	-1.00765	2.53507		Up	1	1	1	1	0	0	0	0	0	0	0	0	0	0	0	0	0	0	0	0
TC01002550.hg.1	---	ncrna:misc_RNA chromosome:GRCh37:1:40347238:40347350:-1 gene:ENSG00000202222 gene_biotype:misc_RNA transcript_biotype:misc_RNA		chr1(-):40347238-40347350	30	Coding	2.45149	2.88072	3.45706	0.00158701	1.81307e-06	1.34651	2.00774		Up	0	0	0	0	0	0	0	0	0	0	0	0	0	0	0	0	0	0	0	0
TC01002553.hg.1	PPT1	palmitoyl-protein thioesterase 1	5538	chr1(-):40538377-40563375	182	Coding	6.16709	6.08927	7.23013	0.875793	1.96899e-05	-1.05542	2.08934		Up	0	0	0	0	0	0	0	0	0	0	0	0	0	0	0	0	0	0	0	0
TC01002579.hg.1	---	ncrna:snRNA chromosome:GRCh37:1:43489220:43489308:-1 gene:ENSG00000252803 gene_biotype:snRNA transcript_biotype:snRNA		chr1(-):43489220-43489308	30	Coding	2.93435	3.05924	1.72993	0.864196	0.000693008	1.09042	-2.30445		Down	0	0	0	0	0	0	0	0	0	0	0	0	0	0	0	0	0	0	0	0
TC01002614.hg.1	RPS15AP10	ribosomal protein S15a pseudogene 10	728963	chr1(-):46111452-46112357	30	Coding	3.50111	3.8285	4.64799	0.0245609	6.16529e-08	1.25475	2.21435		Up	0	0	0	0	0	0	0	0	0	0	0	0	0	0	0	0	0	0	0	0
TC01002653.hg.1	---	AK090844,uc001ctg.1		chr1(-):52302637-52305398	30	Coding	3.49995	3.92065	4.83308	0.0260284	2.38277e-06	1.33858	2.51948		Up	0	0	0	0	0	0	0	0	0	0	0	0	0	0	0	0	0	0	0	0
TC01002868.hg.1	EVI5	ecotropic viral integration site 5	7813	chr1(-):92974253-93257961	315	Coding	3.01192	3.02407	4.1079	0.438167	2.03204e-05	1.00846	2.13758		Up	0	0	0	0	0	0	0	0	0	0	0	0	0	0	0	0	0	0	0	0
TC01002940.hg.1	VAV3	vav 3 guanine nucleotide exchange factor	10451	chr1(-):108113782-108507858	462	Coding	4.11354	3.98078	5.12404	0.634652	1.1072e-07	-1.09639	2.0146		Up	1	0	0	0	1	0	0	0	0	0	0	0	0	0	0	0	0	0	0	0
TC01002954.hg.1	SORT1	sortilin 1	6272	chr1(-):109852188-109940573	325	Coding	4.08966	4.15539	5.43859	0.570557	1.04938e-05	1.04661	2.54722		Up	0	0	0	0	0	0	0	0	0	0	0	0	0	0	0	0	0	0	0	0
TC01003029.hg.1	CD58	CD58 molecule	965	chr1(-):117057156-117113715	120	Coding	4.55142	4.47858	5.56192	0.627388	4.31787e-08	-1.05178	2.01461		Up	0	0	0	0	0	0	0	0	0	0	0	0	0	0	0	0	0	0	0	0
TC01003054.hg.1	NOTCH2	notch 2	4853	chr1(-):120454176-120612317	502	Coding	5.86047	5.87651	6.88813	0.456542	2.45556e-06	1.01118	2.03872		Up	0	1	0	1	0	0	0	0	0	0	0	0	0	0	0	0	0	0	0	0
TC01003066.hg.1	---	DQ590126,uc001eje.3		chr1(-):142851395-142851424	6	Coding	7.98855	8.1093	6.81463	0.68024	1.31287e-05	1.0873	-2.25625		Down	0	0	0	0	0	0	0	0	0	0	0	0	0	0	0	0	0	0	0	0
TC01003067.hg.1	---	havana:lincRNA chromosome:GRCh37:1:142950835:142956716:-1 gene:ENSG00000231182 gene_biotype:lincRNA transcript_biotype:lincRNA | cdna:all chromosome:VEGA50:1:142950835:142956716:-1 Gene:OTTHUMG00000085417		chr1(-):142950835-142956716	30	Coding	5.1666	5.08192	4.02019	0.77269	4.17607e-06	-1.06046	-2.21362		Down	0	0	0	0	0	0	0	0	0	0	0	0	0	0	0	0	0	0	0	0
TC01003071.hg.1	---	DQ587539,uc021otd.1		chr1(-):143286956-143286985	6	Coding	8.58652	8.6263	7.49533	0.877597	0.000168562	1.02796	-2.13049		Down	0	0	0	0	0	0	0	0	0	0	0	0	0	0	0	0	0	0	0	0
TC01003072.hg.1	---	DQ590126,uc001ejk.3		chr1(-):143289063-143289092	6	Coding	7.98855	8.1093	6.81463	0.68024	1.31287e-05	1.0873	-2.25625		Down	0	0	0	0	0	0	0	0	0	0	0	0	0	0	0	0	0	0	0	0
TC01003074.hg.1	---	DQ587539,uc001ejl.1		chr1(-):143402284-143402313	6	Coding	8.58652	8.6263	7.49533	0.877597	0.000168562	1.02796	-2.13049		Down	0	0	0	0	0	0	0	0	0	0	0	0	0	0	0	0	0	0	0	0
TC01003075.hg.1	---	DQ590126,uc002zkn.1		chr1(-):143403554-143403583	6	Coding	7.98855	8.1093	6.81463	0.68024	1.31287e-05	1.0873	-2.25625		Down	0	0	0	0	0	0	0	0	0	0	0	0	0	0	0	0	0	0	0	0
TC01003210.hg.1	CTSS	cathepsin S	1520	chr1(-):150702551-150738433	200	Coding	6.83238	6.88679	8.59269	0.796193	1.06875e-05	1.03844	3.38771		Up	0	0	0	0	0	0	0	1	0	0	0	0	0	0	0	0	0	0	0	0
TC01003260.hg.1	S100A12	S100 calcium binding protein A12	6283	chr1(-):153346181-153348125	50	Coding	4.78095	4.75049	6.78576	0.886943	0.000109204	-1.02134	4.01335		Up	0	1	0	1	0	0	0	0	0	1	0	0	0	0	0	0	0	0	0	0
TC01003327.hg.1	SCARNA4	small Cajal body-specific RNA 4	677771	chr1(-):155895749-155895877	30	Coding	4.41873	4.29523	5.57026	0.715039	1.22263e-05	-1.08937	2.2215		Up	0	0	0	0	0	0	0	0	0	0	0	0	0	0	0	0	0	0	0	0
TC01003605.hg.1	GLUL	glutamate-ammonia ligase	2752	chr1(-):182350839-182361341	362	Coding	4.84043	4.97489	5.85949	0.491304	3.0664e-06	1.09768	2.0266		Up	0	0	0	0	0	0	0	0	0	0	0	0	0	0	0	0	0	0	0	0
TC01003616.hg.1	NCF2	neutrophil cytosolic factor 2	4688	chr1(-):183524697-183560056	225	Coding	4.8804	5.20271	7.16651	0.77029	9.70395e-06	1.25033	4.8774		Up	0	0	0	0	0	0	0	0	0	0	0	0	0	0	0	1	0	0	0	0
TC01003826.hg.1	---	ncrna:snoRNA chromosome:GRCh37:1:218715033:218715241:-1 gene:ENSG00000212610 gene_biotype:snoRNA transcript_biotype:snoRNA		chr1(-):218715032-218715241	30	Coding	6.52597	6.67277	5.4089	0.858466	4.92015e-07	1.1071	-2.16906		Down	0	0	0	0	0	0	0	0	0	0	0	0	0	0	0	0	0	0	0	0
TC01003996.hg.1	LYST	lysosomal trafficking regulator	1130	chr1(-):235824341-236046940	706	Coding	4.87678	4.82657	6.50957	0.583117	2.57904e-06	-1.03542	3.1011		Up	0	0	0	1	1	0	0	0	0	1	0	0	0	0	0	0	0	0	0	0
TC01003997.hg.1	LYST-IT1	LYST intronic transcript 1 (non-protein coding)		chr1(-):235989882-235991238	30	Coding	3.13669	3.44484	4.36532	0.0711444	0.000207922	1.23812	2.34345		Up	0	0	0	0	0	0	0	0	0	0	0	0	0	0	0	0	0	0	0	0
TC01004099.hg.1	---	accn=NULL class=mRNAlike lncRNA name=vega lncRNA ref=GENCODE transcriptId=OTTHUMT00000007169 cpcScore=-0.9192430 cnci=-0.2066822		chr1(+):150309-151388	30	NonCoding	6.97635	7.11691	5.91438	0.909482	1.30047e-05	1.10233	-2.08778		Down	0	0	0	0	0	0	0	0	0	0	0	0	0	0	0	0	0	0	0	0
TC01004295.hg.1	---	accn=NULL class=lincRNA name=Human lincRNA ref=Scripture Reconstruction LincRNAs By Luo transcriptId=linc_luo_982 cpcScore=-1.6156500 cnci=-0.2959818		chr1(+):32510932-32526453	40	NonCoding	3.46817	3.78265	4.68865	0.0157072	1.25524e-07	1.24356	2.33024		Up	0	0	0	0	0	0	0	0	0	0	0	0	0	0	0	0	0	0	0	0
TC01004314.hg.1	---	accn=CR598503 class=mRNAlike lncRNA name=Human lncRNA ref=JounralRNA transcriptId=243 cpcScore=-0.3066020 cnci=-0.3020096		chr1(+):36321683-36323276	30	NonCoding	4.02387	4.03595	5.32059	0.547963	6.71847e-07	1.00841	2.4567		Up	0	0	0	0	0	0	0	0	0	0	0	0	0	0	0	0	0	0	0	0
TC01004530.hg.1	---	accn=BX538286 class=mRNAlike lncRNA name=NULL ref=H-invitational v7.5 transcriptId=HIT000055068 cpcScore=7.8641900 cnci=-0.3909939		chr1(+):93671113-93712458	150	NonCoding	3.50892	3.53379	4.62639	0.61159	9.88153e-05	1.01739	2.16967		Up	0	0	0	0	0	0	0	0	0	0	0	0	0	0	0	0	0	0	0	0
TC01004606.hg.1	---	linc-AMPD2 chr1:+:110138846-110140403		chr1(+):110138847-110140403	30	NonCoding	2.6063	2.82194	3.99101	0.0724239	4.16681e-08	1.16122	2.61121		Up	0	0	0	0	0	0	0	0	0	0	0	0	0	0	0	0	0	0	0	0
TC01004674.hg.1	---	accn=NULL class=lincRNA name=Human lincRNA ref=Scripture Reconstruction LincRNAs By Luo transcriptId=linc_luo_1419 cpcScore=-1.2844000 cnci=-0.3121787		chr1(+):121107156-121124603	40	NonCoding	5.94431	5.94298	7.17677	0.301666	9.71723e-08	-1.00092	2.34966		Up	0	0	0	0	0	0	0	0	0	0	0	0	0	0	0	0	0	0	0	0
TC01004677.hg.1	---	linc-NBPF9-8 chr1:+:142553292-142559170		chr1(+):142553293-142559170	30	NonCoding	5.37957	5.28503	4.28476	0.915608	2.30103e-06	-1.06773	-2.13586		Down	0	0	0	0	0	0	0	0	0	0	0	0	0	0	0	0	0	0	0	0
TC01004684.hg.1	---	accn=NULL class=lincRNA name=Human lincRNA ref=Scripture Reconstruction LincRNAs By Luo transcriptId=linc_luo_333 cpcScore=-1.4864800 cnci=-0.4647586		chr1(+):143465321-143465795	30	NonCoding	7.65738	7.75013	6.11312	0.941163	8.17386e-06	1.0664	-2.91654		Down	0	0	0	0	0	0	0	0	0	0	0	0	0	0	0	0	0	0	0	0
TC01004687.hg.1	---	accn=NULL class=lincRNA name=Human lincRNA ref=Scripture Reconstruction LincRNAs By Luo transcriptId=linc_luo_1924 cpcScore=-1.2853700 cnci=-1.0000000 | accn=NR_034178 class=lncRNA name= ref=RefGeneNoncode transcriptId=NR_034178 cpcScore=4.2279500 cnci=-0.1831380 | accn=NULL class=lincRNA name=Human lincRNA ref=Scripture Reconstruction LincRNAs By Luo transcriptId=linc_luo_1788 cpcScore=-1.572570…		chr1(+):143913797-144094477	120	NonCoding	5.98612	6.00272	7.02553	0.280605	8.20912e-08	1.01158	2.05539		Up	0	0	0	0	0	0	0	0	0	0	0	0	0	0	0	0	0	0	0	0
TC01004775.hg.1	---	linc-KIRREL-3 chr1:+:157152694-157157512 | linc-KIRREL-3 chr1:+:157155177-157157195		chr1(+):157152695-157157512	42	NonCoding	3.48742	3.52661	4.77997	0.466207	2.24199e-05	1.02753	2.44959		Up	0	0	0	0	0	0	0	0	0	0	0	0	0	0	0	0	0	0	0	0
TC01004934.hg.1	---	accn=NULL class=mRNAlike lncRNA name=vega lncRNA ref=GENCODE transcriptId=OTTHUMT00000086874 cpcScore=-1.2935500 cnci=-0.4049759		chr1(+):198709671-198714044	30	NonCoding	4.79501	5.33949	6.12809	0.0120877	3.11475e-06	1.4585	2.51941		Up	0	0	0	0	0	0	0	0	0	0	0	0	0	0	0	0	0	0	0	0
TC01005050.hg.1	---	accn=NULL class=lncRNA name= ref=UCSCGeneNoncode transcriptId=uc001hns.1 cpcScore=0.3689630 cnci=-0.4298839		chr1(+):222906203-222908533	30	NonCoding	4.92589	4.96731	6.00235	0.571951	1.13606e-05	1.02912	2.10886		Up	0	0	0	0	0	0	0	0	0	0	0	0	0	0	0	0	0	0	0	0
TC01005092.hg.1	---	accn=CR605031 class=mRNAlike lncRNA name=NULL ref=H-invitational v7.5 transcriptId=HIT000284226 cpcScore=-1.3357800 cnci=-0.3019050		chr1(+):229439771-229440154	30	NonCoding	4.29272	4.40287	5.5578	0.376604	2.88676e-06	1.07934	2.40341		Up	0	0	0	0	0	0	0	0	0	0	0	0	0	0	0	0	0	0	0	0
TC01005140.hg.1	---	accn=NULL class=mRNAlike lncRNA name=vega lncRNA ref=GENCODE transcriptId=OTTHUMT00000095491 cpcScore=-1.2280600 cnci=-0.2753989 | accn=NULL class=mRNAlike lncRNA name=vega lncRNA ref=GENCODE transcriptId=OTTHUMT00000095492 cpcScore=-1.0951000 cnci=-0.3549583		chr1(+):239654215-239663415	50	NonCoding	6.09776	6.2246	5.03257	0.662856	1.79274e-07	1.0919	-2.09245		Down	0	0	0	0	0	0	0	0	0	0	0	0	0	0	0	0	0	0	0	0
TC01005174.hg.1	---	accn=X89666 class=mRNAlike lncRNA name=Human lncRNA ref=JounralRNA transcriptId=1024 cpcScore=2.8299800 cnci=-0.1225686		chr1(+):248402605-248403075	30	NonCoding	6.3924	6.50399	5.253	0.959339	1.35632e-06	1.08042	-2.20289		Down	0	0	0	0	0	0	0	0	0	0	0	0	0	0	0	0	0	0	0	0
TC01005362.hg.1	---	accn=S52624 class=mRNAlike lncRNA name=Human lncRNA ref=JounralRNA transcriptId=189 cpcScore=3.5664000 cnci=-0.1368171		chr1(-):28476184-28520663	30	NonCoding	4.46354	4.49881	5.55897	0.573043	0.000259213	1.02475	2.13678		Up	0	0	0	0	0	0	0	0	0	0	0	0	0	0	0	0	0	0	0	0
TC01005444.hg.1	---	accn=NULL class=lncRNA name= ref=UCSCGeneNoncode transcriptId=uc010olu.1 cpcScore=1.2135800 cnci=-0.3134222		chr1(-):46111452-46112357	30	NonCoding	4.11614	4.3553	5.23477	0.036206	1.09502e-07	1.1803	2.1714		Up	0	0	0	0	0	0	0	0	0	0	0	0	0	0	0	0	0	0	0	0
TC01005732.hg.1	---	accn=NR_026665 class=lncRNA name= ref=RefGeneNoncode transcriptId=NR_026665 cpcScore=3.7703600 cnci=-0.3432788 | accn=S79616 class=mRNAlike lncRNA name=NULL ref=H-invitational v7.5 transcriptId=HIT000216858 cpcScore=1.6507900 cnci=-0.1808494		chr1(-):117057156-117113715	70	NonCoding	4.24172	4.17438	5.60872	0.690656	2.26837e-07	-1.04778	2.57933		Up	0	0	0	0	0	0	0	0	0	0	0	0	0	0	0	0	0	0	0	0
TC01005758.hg.1	---	linc-FCGR1B-10 chr1:-:142950834-142956716		chr1(-):142950835-142956716	30	NonCoding	5.49341	5.40333	4.28264	0.920572	2.84931e-06	-1.06443	-2.3146		Down	0	0	0	0	0	0	0	0	0	0	0	0	0	0	0	0	0	0	0	0
TC01005774.hg.1	---	accn=NULL class=lncRNA name= ref=UCSCGeneNoncode transcriptId=uc001elt.1 cpcScore=-1.0247200 cnci=-0.2839968		chr1(-):144833047-144833912	30	NonCoding	6.83358	6.96465	5.81246	0.569655	1.23583e-07	1.0951	-2.0295		Down	0	0	0	0	0	0	0	0	0	0	0	0	0	0	0	0	0	0	0	0
TC01005815.hg.1	---	accn=NULL class=lincRNA name=Human lincRNA ref=Scripture Reconstruction LincRNAs By Luo transcriptId=linc_luo_1013 cpcScore=-1.2617700 cnci=-0.2868423		chr1(-):150537097-150545329	99	NonCoding	3.66095	4.05165	4.99433	0.0344784	8.61612e-09	1.31103	2.51992		Up	0	0	0	0	0	0	0	0	0	0	0	0	0	0	0	0	0	0	0	0
TC01005922.hg.1	---	accn=NULL class=lncRNA name= ref=UCSCGeneNoncode transcriptId=uc010plo.1 cpcScore=3.6008900 cnci=-0.3451138		chr1(-):168214821-168216668	30	NonCoding	2.91356	2.98477	3.98375	0.501201	1.67672e-07	1.05059	2.0997		Up	0	0	0	0	0	0	0	0	0	0	0	0	0	0	0	0	0	0	0	0
TC01006063.hg.1	---	accn=NULL class=mRNAlike lncRNA name=vega lncRNA ref=GENCODE transcriptId=OTTHUMT00000088900 cpcScore=-1.1749400 cnci=-0.3175934		chr1(-):206113763-206119041	30	NonCoding	4.90071	5.11402	5.94317	0.0389059	1.04498e-05	1.15935	2.05974		Up	0	0	0	0	0	0	0	0	0	0	0	0	0	0	0	0	0	0	0	0
TC01006068.hg.1	---	linc-FAIM3 chr1:-:207096851-207097961 | linc-FAIM3 chr1:-:207097099-207097924		chr1(-):207096852-207097961	43	NonCoding	7.5571	7.66413	6.44969	0.989677	7.62269e-05	1.07701	-2.15458		Down	0	0	0	0	0	0	0	0	0	0	0	0	0	0	0	0	0	0	0	0
TC01006307.hg.1	FCGR3A	Fc fragment of IgG, low affinity IIIa, receptor (CD16a)	2214	chr1(-):161511549-161520527	125	Coding	3.94921	4.15409	6.03977	0.324065	2.85352e-07	1.15259	4.25914		Up	1	0	0	0	0	0	0	0	0	0	0	1	1	0	0	0	0	0	0	0
TC01006308.hg.1	FCGR3B	Fc fragment of IgG, low affinity IIIb, receptor (CD16b)	2215	chr1(-):161592986-161601753	110	Coding	4.58379	4.57696	6.02934	0.585956	7.12386e-06	-1.00475	2.72367		Up	0	0	0	0	0	0	0	0	0	0	0	1	1	0	0	0	0	0	0	0
TC01006338.hg.1	FCGR2B	Fc fragment of IgG, low affinity IIb, receptor (CD32)	2213	chr1(+):161632905-161648444	162	Coding	4.15471	4.22027	5.46762	0.689934	1.65677e-05	1.04649	2.48443		Up	0	0	0	0	0	0	0	0	0	0	0	1	1	0	0	0	0	0	0	0
TC01006339.hg.1	FCGR2C	Fc fragment of IgG, low affinity IIc, receptor for (CD32) (gene/pseudogene)	9103	chr1(+):161551129-161570032	165	Coding	5.32203	5.57222	7.49502	0.593911	6.08409e-06	1.18936	4.50958		Up	0	0	0	0	0	0	0	0	0	0	0	1	1	0	0	0	0	0	0	0
TC01006390.hg.1	HNRNPU-AS1	HNRNPU antisense RNA 1 (non-protein coding)	284702	chr1(-):245003940-245010243	60	Coding	5.97513	6.47168	7.03014	0.0555752	3.18858e-05	1.41084	2.07773		Up	0	0	0	0	0	0	0	0	0	0	0	0	0	0	0	0	0	0	0	0
TC02000147.hg.1	---	ncrna:snRNA chromosome:GRCh37:2:26265544:26265650:1 gene:ENSG00000199872 gene_biotype:snRNA transcript_biotype:snRNA		chr2(+):26265544-26265650	30	Coding	2.36691	2.55457	3.69874	0.104312	1.20686e-06	1.13891	2.51722		Up	0	0	0	0	0	0	0	0	0	0	0	0	0	0	0	0	0	0	0	0
TC02000284.hg.1	RHOQ	ras homolog family member Q	23433	chr2(+):46768945-46811827	216	Coding	4.63263	4.57329	5.80972	0.699231	4.00571e-06	-1.04199	2.2612		Up	0	0	0	0	0	0	0	0	0	0	0	0	0	0	0	0	0	0	0	0
TC02000349.hg.1	---	ncrna:snRNA chromosome:GRCh37:2:61138438:61138577:1 gene:ENSG00000201076 gene_biotype:snRNA transcript_biotype:snRNA		chr2(+):61138438-61138577	30	Coding	1.92284	1.97467	3.06168	0.156429	1.09311e-05	1.03658	2.20205		Up	0	0	0	0	0	0	0	0	0	0	0	0	0	0	0	0	0	0	0	0
TC02000369.hg.1	MIR4434	microRNA 4434	100616419	chr2(+):64752647-64752699	10	Coding	0.590926	0.814128	1.76651	0.168221	0.000123874	1.16732	2.25885		Up	0	0	0	0	0	0	0	0	0	0	0	0	0	0	0	0	0	0	0	0
TC02000398.hg.1	PLEK	pleckstrin	5341	chr2(+):68592305-68624585	140	Coding	4.78716	4.92118	7.18443	0.614113	5.6026e-08	1.09735	5.26805		Up	0	0	0	1	0	0	0	0	0	0	0	0	0	0	0	0	0	0	0	0
TC02000427.hg.1	NAGK	N-acetylglucosamine kinase	55577	chr2(+):71295408-71306935	372	Coding	5.27811	5.42379	6.35854	0.348417	3.26811e-07	1.10625	2.11466		Up	0	0	0	0	0	0	0	0	0	0	0	0	0	0	0	0	0	0	0	0
TC02000711.hg.1	SLC20A1	solute carrier family 20 (phosphate transporter), member 1	6574	chr2(+):113403434-113421404	287	Coding	5.2503	5.4022	6.38072	0.103481	4.76074e-09	1.11103	2.18923		Up	0	0	0	0	0	0	0	0	0	0	0	0	0	0	0	0	0	0	0	0
TC02000796.hg.1	---	DQ582260,uc021vns.1		chr2(+):130819329-130819364	12	Coding	8.99511	8.98989	7.98615	0.981773	0.000460242	-1.00363	-2.01246		Down	0	0	0	0	0	0	0	0	0	0	0	0	0	0	0	0	0	0	0	0
TC02000797.hg.1	---	DQ582260,uc010yzs.1		chr2(+):130819960-130819995	12	Coding	8.99511	8.98989	7.98615	0.981773	0.000460242	-1.00363	-2.01246		Down	0	0	0	0	0	0	0	0	0	0	0	0	0	0	0	0	0	0	0	0
TC02000798.hg.1	---	DQ590589,uc021vny.1		chr2(+):130823130-130823159	6	Coding	8.58652	8.6263	7.49533	0.877597	0.000168562	1.02796	-2.13049		Down	0	0	0	0	0	0	0	0	0	0	0	0	0	0	0	0	0	0	0	0
TC02000799.hg.1	---	DQ590589,uc002tql.3		chr2(+):130823770-130823799	6	Coding	8.58652	8.6263	7.49533	0.877597	0.000168562	1.02796	-2.13049		Down	0	0	0	0	0	0	0	0	0	0	0	0	0	0	0	0	0	0	0	0
TC02000800.hg.1	---	DQ590589,uc010yzv.2		chr2(+):130825510-130825549	16	Coding	6.46001	6.48232	5.40687	0.977366	0.000299622	1.01558	-2.07504		Down	0	0	0	0	0	0	0	0	0	0	0	0	0	0	0	0	0	0	0	0
TC02000810.hg.1	---	DQ582260,uc010zag.1		chr2(+):131208797-131208832	12	Coding	8.99511	8.98989	7.98615	0.981773	0.000460242	-1.00363	-2.01246		Down	0	0	0	0	0	0	0	0	0	0	0	0	0	0	0	0	0	0	0	0
TC02000811.hg.1	---	DQ582260,uc002trj.1		chr2(+):131209965-131210004	16	Coding	8.86068	8.81555	7.80526	0.931345	0.000653903	-1.03178	-2.07833		Down	0	0	0	0	0	0	0	0	0	0	0	0	0	0	0	0	0	0	0	0
TC02000812.hg.1	---	DQ582260,uc021vop.1		chr2(+):131211246-131211281	12	Coding	8.99511	8.98989	7.98615	0.981773	0.000460242	-1.00363	-2.01246		Down	0	0	0	0	0	0	0	0	0	0	0	0	0	0	0	0	0	0	0	0
TC02000850.hg.1	---	uc021vpo.1		chr2(+):132143133-132143204	30	Coding	8.62385	8.49946	7.54531	0.54433	2.84035e-05	-1.09005	-2.1119		Down	0	0	0	0	0	0	0	0	0	0	0	0	0	0	0	0	0	0	0	0
TC02000891.hg.1	HNMT	histamine N-methyltransferase	3176	chr2(+):138721590-138773934	190	Coding	3.44126	3.41624	4.54609	0.567306	4.04295e-05	-1.01749	2.15075		Up	0	0	0	0	0	0	0	0	0	0	0	0	0	0	0	0	0	0	0	0
TC02000894.hg.1	SPOPL	speckle-type POZ protein-like	339745	chr2(+):139259350-139331818	247	Coding	3.95419	3.91588	5.28374	0.506332	1.63829e-06	-1.02691	2.51326		Up	0	0	0	0	0	0	0	0	0	0	0	0	0	0	0	0	0	0	0	0
TC02000902.hg.1	KYNU	kynureninase	8942	chr2(+):143635067-143799890	247	Coding	3.31847	3.33469	4.83573	0.59636	4.56135e-06	1.0113	2.86247		Up	0	0	0	0	0	0	0	0	1	0	0	0	0	0	0	0	0	0	0	0
TC02000978.hg.1	GCA	grancalcin, EF-hand calcium binding protein	25801	chr2(+):163175350-163228105	290	Coding	4.02898	3.91563	5.1531	0.974276	1.18222e-05	-1.08174	2.17969		Up	0	0	0	0	0	0	0	0	0	0	0	0	0	0	0	0	0	0	0	0
TC02001295.hg.1	---	uc021vws.1|uc021vwt.1		chr2(+):219110549-219110641	30	Coding	1.94529	2.39018	2.98826	0.00537077	2.00966e-08	1.36121	2.06046		Up	0	0	0	0	0	0	0	0	0	0	0	0	0	0	0	0	0	0	0	0
TC02001600.hg.1	FAM49A	family with sequence similarity 49, member A	81553	chr2(-):16730727-16847599	211	Coding	4.55032	4.68582	6.41905	0.479396	4.83693e-07	1.09847	3.65212		Up	0	0	0	0	0	0	0	0	0	0	0	0	0	0	0	0	0	0	0	0
TC02001723.hg.1	NLRC4	NLR family, CARD domain containing 4	58484	chr2(-):32449518-32490923	118	Coding	3.29421	3.3812	4.83761	0.384284	9.15624e-06	1.06215	2.9148		Up	0	1	0	1	0	0	0	0	0	0	0	0	0	0	0	0	0	0	0	0
TC02001749.hg.1	---	cdna:all chromosome:VEGA50:2:38294116:38297840:-1 Gene:OTTHUMG00000100970		chr2(-):38294116-38297840	30	Coding	3.70482	3.38669	5.5284	0.735221	4.25297e-05	-1.24672	3.53957		Up	0	0	0	0	0	0	0	0	0	0	0	0	0	0	0	0	0	0	0	0
TC02001839.hg.1	---	ncrna:miRNA chromosome:GRCh37:2:51662260:51662356:-1 gene:ENSG00000222692 gene_biotype:miRNA transcript_biotype:miRNA		chr2(-):51662260-51662356	30	Coding	6.34495	6.81333	4.75841	0.59776	1.02671e-05	1.38356	-3.00329		Down	0	0	0	0	0	0	0	0	0	0	0	0	0	0	0	0	0	0	0	0
TC02001860.hg.1	CCDC88A	coiled-coil domain containing 88A	55704	chr2(-):55514978-55647057	541	Coding	4.34374	4.22425	6.29825	0.682225	1.21344e-07	-1.08635	3.87586		Up	0	0	0	0	0	0	0	0	0	0	0	0	0	0	0	0	0	0	0	0
TC02001872.hg.1	MIR216B	microRNA 216b	100126319	chr2(-):56227849-56227930	30	Coding	3.46973	3.74928	2.40441	0.820401	8.72139e-08	1.21382	-2.09264		Down	0	0	0	0	0	0	0	0	0	0	0	0	0	0	0	0	0	0	0	0
TC02001886.hg.1	---	AL833181,uc002sag.3		chr2(-):60751624-60755350	30	Coding	3.64222	3.51711	4.75468	0.717532	4.61451e-06	-1.0906	2.16213		Up	0	0	0	0	0	0	0	0	0	0	0	0	0	0	0	0	0	0	0	0
TC02001958.hg.1	---	uc021viy.1|uc021viz.1		chr2(-):70476123-70476193	30	Coding	5.16553	5.07091	6.39729	0.655591	2.20872e-05	-1.06779	2.34853		Up	0	0	0	0	0	0	0	0	0	0	0	0	0	0	0	0	0	0	0	0
TC02002088.hg.1	---	DQ587539,uc021vlb.1		chr2(-):95453169-95453198	6	Coding	8.58652	8.6263	7.49533	0.877597	0.000168562	1.02796	-2.13049		Down	0	0	0	0	0	0	0	0	0	0	0	0	0	0	0	0	0	0	0	0
TC02002145.hg.1	SNORD89|RNF149	small nucleolar RNA, C/D box 89|ring finger protein 149	692205|284996	chr2(-):101887681-101925178	173	Coding	5.64637	5.89923	6.94907	0.134974	1.71299e-07	1.19157	2.46691		Up	0	0	0	0	0	0	0	0	0	0	0	0	0	0	0	0	0	0	0	0
TC02002282.hg.1	---	BC022892,uc002too.1		chr2(-):128258673-128259739	30	Coding	3.11088	3.51521	4.48387	0.0470685	9.92679e-08	1.32348	2.59008		Up	0	0	0	0	0	0	0	0	0	0	0	0	0	0	0	0	0	0	0	0
TC02002304.hg.1	---	DQ587539,uc010yzq.1		chr2(-):130818009-130818038	6	Coding	8.58652	8.6263	7.49533	0.877597	0.000168562	1.02796	-2.13049		Down	0	0	0	0	0	0	0	0	0	0	0	0	0	0	0	0	0	0	0	0
TC02002306.hg.1	---	DQ587539,uc002tqd.3		chr2(-):130818545-130818574	6	Coding	8.58652	8.6263	7.49533	0.877597	0.000168562	1.02796	-2.13049		Down	0	0	0	0	0	0	0	0	0	0	0	0	0	0	0	0	0	0	0	0
TC02002308.hg.1	---	DQ587539,uc002tqf.3		chr2(-):130819718-130819747	6	Coding	8.58652	8.6263	7.49533	0.877597	0.000168562	1.02796	-2.13049		Down	0	0	0	0	0	0	0	0	0	0	0	0	0	0	0	0	0	0	0	0
TC02002310.hg.1	---	DQ587539,uc010yzt.2		chr2(-):130820352-130820391	16	Coding	8.86068	8.81555	7.80526	0.931345	0.000653903	-1.03178	-2.07833		Down	0	0	0	0	0	0	0	0	0	0	0	0	0	0	0	0	0	0	0	0
TC02002311.hg.1	---	DQ595048,uc021vnu.1		chr2(-):130820579-130820618	16	Coding	6.46001	6.48232	5.40687	0.977366	0.000299622	1.01558	-2.07504		Down	0	0	0	0	0	0	0	0	0	0	0	0	0	0	0	0	0	0	0	0
TC02002314.hg.1	---	DQ587539,uc021vnx.1		chr2(-):130822339-130822368	6	Coding	8.58652	8.6263	7.49533	0.877597	0.000168562	1.02796	-2.13049		Down	0	0	0	0	0	0	0	0	0	0	0	0	0	0	0	0	0	0	0	0
TC02002334.hg.1	---	DQ587539,uc002tri.2		chr2(-):131209188-131209227	16	Coding	8.86068	8.81555	7.80526	0.931345	0.000653903	-1.03178	-2.07833		Down	0	0	0	0	0	0	0	0	0	0	0	0	0	0	0	0	0	0	0	0
TC02002399.hg.1	ZEB2|ZEB2-AS1	zinc finger E-box binding homeobox 2|ZEB2 antisense RNA 1 (non-protein coding)	100303491|9839	chr2(-):145121063-145282147	627	Coding	4.35906	4.51566	6.53271	0.799818	6.12555e-07	1.11466	4.51162		Up	0	0	0	0	0	0	0	0	0	0	0	0	0	0	0	0	0	0	0	0
TC02002416.hg.1	---	ncrna:snRNA chromosome:GRCh37:2:150467182:150467288:-1 gene:ENSG00000207270 gene_biotype:snRNA transcript_biotype:snRNA		chr2(-):150467182-150467288	30	Coding	4.05756	4.1704	2.78191	0.904678	3.21895e-06	1.08136	-2.42108		Down	0	0	0	0	0	0	0	0	0	0	0	0	0	0	0	0	0	0	0	0
TC02002492.hg.1	GALNT3	UDP-N-acetyl-alpha-D-galactosamine:polypeptide N-acetylgalactosaminyltransferase 3 (GalNAc-T3)	2591	chr2(-):166604101-166651192	302	Coding	3.26348	3.20863	4.4437	0.251942	9.49674e-08	-1.03875	2.26611		Up	0	0	0	0	0	0	0	0	0	0	0	0	0	0	0	0	0	0	0	0
TC02002565.hg.1	NFE2L2	nuclear factor (erythroid-derived 2)-like 2		chr2(-):178107103-178111509	30	Coding	3.25234	3.33752	4.26309	0.277102	7.52315e-09	1.06082	2.01495		Up	0	0	0	0	0	0	0	0	0	0	0	0	0	0	0	0	0	0	0	0
TC02002667.hg.1	---	ncrna:misc_RNA chromosome:GRCh37:2:201727875:201727970:-1 gene:ENSG00000252759 gene_biotype:misc_RNA transcript_biotype:misc_RNA		chr2(-):201727875-201727970	30	Coding	2.83713	3.1026	3.87492	0.0771417	0.000370498	1.20203	2.05308		Up	0	0	0	0	0	0	0	0	0	0	0	0	0	0	0	0	0	0	0	0
TC02002994.hg.1	---	accn=NULL class=lincRNA name=Human lincRNA ref=Scripture Reconstruction LincRNAs By Luo transcriptId=linc_luo_1893 cpcScore=-1.3204600 cnci=-0.0921625		chr2(+):3141602-3142193	30	NonCoding	7.52753	7.63233	6.18103	0.978552	0.000183304	1.07535	-2.54293		Down	0	0	0	0	0	0	0	0	0	0	0	0	0	0	0	0	0	0	0	0
TC02003076.hg.1	---	linc-VSNL1-2 chr2:+:17349863-17351882		chr2(+):17349864-17351882	30	NonCoding	4.39369	4.35961	3.31955	0.6207	6.28957e-07	-1.0239	-2.10547		Down	0	0	0	0	0	0	0	0	0	0	0	0	0	0	0	0	0	0	0	0
TC02003252.hg.1	---	accn=NR_036441 class=lncRNA name= ref=RefGeneNoncode transcriptId=NR_036441 cpcScore=3.9459000 cnci=-0.2601862		chr2(+):58273777-58387055	140	NonCoding	5.13365	5.20502	6.21944	0.568232	1.63065e-06	1.05072	2.12254		Up	0	0	0	0	0	0	0	0	0	0	0	0	0	0	0	0	0	0	0	0
TC02003263.hg.1	---	linc-PEX13 chr2:+:61159962-61163467		chr2(+):61159963-61163467	30	NonCoding	3.51476	3.66337	4.68876	0.10744	1.46827e-06	1.1085	2.25636		Up	0	0	0	0	0	0	0	0	0	0	0	0	0	0	0	0	0	0	0	0
TC02003503.hg.1	---	accn=D16316 class=mRNAlike lncRNA name=NULL ref=H-invitational v7.5 transcriptId=HIT000100580 cpcScore=0.6967230 cnci=-0.1637801		chr2(+):112765948-112777091	30	NonCoding	2.8479	2.80264	4.16692	0.83602	4.9638e-05	-1.03187	2.49496		Up	0	0	0	0	0	0	0	0	0	0	0	0	0	0	0	0	0	0	0	0
TC02003583.hg.1	---	linc-TUBA3D-1 chr2:+:132218683-132220150		chr2(+):132218684-132220150	30	NonCoding	5.32942	5.30423	6.73903	0.4223	8.40522e-07	-1.01761	2.65666		Up	0	0	0	0	0	0	0	0	0	0	0	0	0	0	0	0	0	0	0	0
TC02003655.hg.1	---	accn=AK126410 class=mRNAlike lncRNA name=Human lncRNA ref=JounralRNA transcriptId=1416 cpcScore=-1.1930700 cnci=-0.3828134		chr2(+):160626484-160629028	30	NonCoding	3.82458	4.10474	4.98747	0.0992806	1.22979e-06	1.21434	2.23907		Up	0	0	0	0	0	0	0	0	0	0	0	0	0	0	0	0	0	0	0	0
TC02003796.hg.1	---	accn=AK055724 class=mRNAlike lncRNA name=Human lncRNA ref=JounralRNA transcriptId=1549 cpcScore=-1.0563200 cnci=-0.3958149		chr2(+):210887131-210889246	30	NonCoding	3.35267	3.62792	4.3904	0.0404073	0.000126868	1.21021	2.053		Up	0	0	0	0	0	0	0	0	0	0	0	0	0	0	0	0	0	0	0	0
TC02003914.hg.1	---	linc-MLPH-4 chr2:+:238121307-238121926		chr2(+):238121308-238121926	29	NonCoding	6.78955	6.7399	5.60285	0.631806	1.88207e-06	-1.03502	-2.27632		Down	0	0	0	0	0	0	0	0	0	0	0	0	0	0	0	0	0	0	0	0
TC02004174.hg.1	---	accn=CR608674 class=mRNAlike lncRNA name=Human lncRNA ref=JounralRNA transcriptId=1202 cpcScore=-1.1742400 cnci=-0.3870637		chr2(-):39242995-39244034	30	NonCoding	1.6458	1.79068	2.68916	0.136985	2.33748e-05	1.10564	2.06102		Up	0	0	0	0	0	0	0	0	0	0	0	0	0	0	0	0	0	0	0	0
TC02004241.hg.1	---	accn=BC131571 class=mRNAlike lncRNA name=NULL ref=H-invitational v7.5 transcriptId=HIT000390534 cpcScore=-1.4417800 cnci=-0.2435986		chr2(-):55199695-55199912	30	NonCoding	6.80903	6.7968	7.95329	0.616398	1.91565e-05	-1.00852	2.21033		Up	0	0	0	0	0	0	0	0	0	0	0	0	0	0	0	0	0	0	0	0
TC02004258.hg.1	---	accn=NULL class=lncRNA name= ref=UCSCGeneNoncode transcriptId=uc002sag.2 cpcScore=-1.1868700 cnci=-0.3192103		chr2(-):60751633-60755350	30	NonCoding	3.4759	3.45352	4.91394	0.282663	2.17951e-06	-1.01564	2.70953		Up	0	0	0	0	0	0	0	0	0	0	0	0	0	0	0	0	0	0	0	0
TC02004404.hg.1	---	linc-EIF2AK3-7 chr2:-:92176818-92179491		chr2(-):92176819-92179491	30	NonCoding	7.74847	7.7612	6.6159	0.973074	3.27003e-05	1.00886	-2.1925		Down	0	0	0	0	0	0	0	0	0	0	0	0	0	0	0	0	0	0	0	0
TC02004506.hg.1	---	accn=NULL class=lncRNA name= ref=EnsemblNoncode transcriptId=ENST00000432268 cpcScore=-1.0911900 cnci=-0.2942405		chr2(-):112249520-112252388	30	NonCoding	4.93263	5.05865	5.99246	0.140111	2.99846e-06	1.09128	2.08469		Up	0	0	0	0	0	0	0	0	0	0	0	0	0	0	0	0	0	0	0	0
TC02004559.hg.1	---	accn=NULL class=lncRNA name= ref=UCSCGeneNoncode transcriptId=uc002too.1 cpcScore=-1.0543000 cnci=-0.4869251		chr2(-):128258673-128259739	30	NonCoding	2.85559	3.34211	4.4439	0.0293913	1.11896e-06	1.40106	3.00697		Up	0	0	0	0	0	0	0	0	0	0	0	0	0	0	0	0	0	0	0	0
TC02004580.hg.1	---	linc-TUBA3E chr2:-:130970621-130970942		chr2(-):130970622-130970942	30	NonCoding	4.1114	4.12039	5.71561	0.567649	5.62434e-07	1.00625	3.0403		Up	0	0	0	0	0	0	0	0	0	0	0	0	0	0	0	0	0	0	0	0
TC02004620.hg.1	---	accn=AF085983 class=mRNAlike lncRNA name=Human lncRNA ref=JounralRNA transcriptId=1403 cpcScore=-1.3254100 cnci=-0.3429003		chr2(-):145143042-145143557	30	NonCoding	3.76713	3.59531	6.10756	0.789288	3.60829e-08	-1.12648	5.06455		Up	0	0	0	0	0	0	0	0	0	0	0	0	0	0	0	0	0	0	0	0
TC02004621.hg.1	---	accn=NULL class=mRNAlike lncRNA name=vega lncRNA ref=GENCODE transcriptId=OTTHUMT00000332166 cpcScore=0.7936810 cnci=-0.2660798		chr2(-):145162450-145164222	30	NonCoding	4.82203	4.9808	6.50941	0.315827	3.03448e-06	1.11634	3.22072		Up	0	0	0	0	0	0	0	0	0	0	0	0	0	0	0	0	0	0	0	0
TC02004622.hg.1	---	accn=AK026778 class=mRNAlike lncRNA name=Human lncRNA ref=JounralRNA transcriptId=1404 cpcScore=-0.8854990 cnci=-0.3246477		chr2(-):145251832-145254445	30	NonCoding	3.53148	3.84963	6.35224	0.31488	6.19561e-07	1.24673	7.06535		Up	0	0	0	0	0	0	0	0	0	0	0	0	0	0	0	0	0	0	0	0
TC02004623.hg.1	---	accn=NR_033258 class=lncRNA name= ref=RefGeneNoncode transcriptId=NR_033258 cpcScore=-0.9655330 cnci=-0.2660035		chr2(-):145268952-145277958	30	NonCoding	4.70652	4.65412	6.59901	0.737064	1.85222e-06	-1.03699	3.71275		Up	0	0	0	0	0	0	0	0	0	0	0	0	0	0	0	0	0	0	0	0
TC02004647.hg.1	---	accn=Z97017 class=mRNAlike lncRNA name=Human lncRNA ref=JounralRNA transcriptId=1281 cpcScore=-0.9469680 cnci=-0.3255297		chr2(-):155153258-155154839	30	NonCoding	4.5337	4.49922	3.51422	0.898936	2.57997e-06	-1.02419	-2.0272		Down	0	0	0	0	0	0	0	0	0	0	0	0	0	0	0	0	0	0	0	0
TC02004720.hg.1	---	accn=NULL class=lncRNA name= ref=EnsemblNoncode transcriptId=ENST00000469031 cpcScore=-0.1996830 cnci=-0.3135079		chr2(-):178107103-178111509	30	NonCoding	3.23435	3.2905	4.2557	0.288486	4.12986e-08	1.03969	2.02982		Up	0	0	0	0	0	0	0	0	0	0	0	0	0	0	0	0	0	0	0	0
TC02004870.hg.1	---	linc-IQCA1-2 chr2:-:238037369-238039886		chr2(-):238037370-238039886	30	NonCoding	7.09538	7.19	5.92033	0.915884	4.15034e-05	1.06779	-2.258		Down	0	0	0	0	0	0	0	0	0	0	0	0	0	0	0	0	0	0	0	0
TC02005063.hg.1	BAZ2B	bromodomain adjacent to zinc finger domain, 2B	29994	chr2(-):160175490-160473203	610	Coding	4.43323	4.37994	5.53975	0.419369	2.85104e-06	-1.03763	2.15326		Up	0	0	0	0	0	0	0	0	0	0	0	0	0	0	0	0	0	0	0	0
TC03000255.hg.1	CCR2	chemokine (C-C motif) receptor 2	729230	chr3(+):46395225-46402419	159	Coding	5.08535	4.98017	6.32554	0.860278	1.24903e-06	-1.07562	2.36231		Up	0	0	0	0	1	0	0	0	0	1	0	0	0	1	0	0	0	0	0	0
TC03000425.hg.1	---	ncrna:snoRNA chromosome:GRCh37:3:72622116:72622219:1 gene:ENSG00000238568 gene_biotype:snoRNA transcript_biotype:snoRNA		chr3(+):72622116-72622219	30	Coding	5.42375	5.56244	4.38356	0.754342	8.10588e-05	1.10091	-2.05649		Down	0	0	0	0	0	0	0	0	0	0	0	0	0	0	0	0	0	0	0	0
TC03000458.hg.1	---	ncrna:misc_RNA chromosome:GRCh37:3:86411282:86411624:1 gene:ENSG00000222934 gene_biotype:misc_RNA transcript_biotype:misc_RNA		chr3(+):86411282-86411624	30	Coding	5.4931	5.58761	4.42468	0.42819	7.57574e-07	1.0677	-2.09714		Down	0	0	0	0	0	0	0	0	0	0	0	0	0	0	0	0	0	0	0	0
TC03000583.hg.1	ATP6V1A	ATPase, H+ transporting, lysosomal 70kDa, V1 subunit A	523	chr3(+):113465664-113530905	270	Coding	4.46278	4.44265	5.56306	0.416301	2.00609e-06	-1.01405	2.14398		Up	0	0	0	0	0	0	0	0	0	0	0	0	0	0	0	0	0	0	0	0
TC03000624.hg.1	EAF2	ELL associated factor 2	55840	chr3(+):121554030-121605373	120	Coding	3.41887	3.37803	4.42884	0.532723	2.04281e-06	-1.02871	2.01387		Up	0	0	0	0	0	0	0	0	0	0	0	0	0	0	0	0	0	0	0	0
TC03000626.hg.1	CD86	CD86 molecule	942	chr3(+):121774209-121839988	190	Coding	3.66841	3.87924	5.70092	0.640424	4.16924e-06	1.15736	4.09116		Up	0	0	0	0	1	0	0	0	0	0	0	0	0	0	0	0	0	0	0	0
TC03000630.hg.1	CSTA	cystatin A (stefin A)	1475	chr3(+):122044011-122060819	60	Coding	3.81379	3.95318	5.45137	0.897092	9.26172e-05	1.10144	3.11142		Up	0	0	0	0	0	0	0	0	0	0	0	0	0	0	0	0	0	0	0	0
TC03000634.hg.1	PARP14	poly (ADP-ribose) polymerase family, member 14	54625	chr3(+):122399465-122449687	339	Coding	5.52943	5.88901	6.70168	0.0847947	4.51495e-07	1.28305	2.25362		Up	0	0	0	0	0	0	0	0	0	0	0	0	0	0	0	0	0	0	0	0
TC03000714.hg.1	ACPP	acid phosphatase, prostate	55	chr3(+):132036211-132087146	230	Coding	3.00147	3.03474	4.06398	0.769482	2.35466e-05	1.02333	2.08856		Up	0	0	0	0	0	0	0	0	0	0	0	0	0	0	0	0	0	0	0	0
TC03000917.hg.1	SKIL	SKI-like oncogene	6498	chr3(+):170075466-170114637	260	Coding	3.78067	3.93034	4.85874	0.562123	1.02068e-05	1.10932	2.1112		Up	0	0	0	0	0	0	0	0	0	0	0	0	0	0	0	0	0	0	0	0
TC03001052.hg.1	CCDC50	coiled-coil domain containing 50	152137	chr3(+):191046866-191116459	160	Coding	4.45935	4.32547	6.34396	0.529383	4.81094e-08	-1.09725	3.69252		Up	0	0	0	0	0	0	0	0	0	0	0	0	0	0	0	0	0	0	0	0
TC03001267.hg.1	---	havana:lincRNA chromosome:GRCh37:3:30566482:30567705:-1 gene:ENSG00000227549 gene_biotype:lincRNA transcript_biotype:lincRNA | cdna:all chromosome:VEGA50:3:30566482:30567705:-1 Gene:OTTHUMG00000155735		chr3(-):30566482-30567705	30	Coding	4.05349	3.95146	3.03247	0.43739	5.47743e-08	-1.07328	-2.02936		Down	0	0	0	0	0	0	0	0	0	0	0	0	0	0	0	0	0	0	0	0
TC03001304.hg.1	CX3CR1	chemokine (C-X3-C motif) receptor 1	1524	chr3(-):39304985-39323226	80	Coding	6.38689	6.47835	8.14819	0.631312	9.91512e-06	1.06545	3.39004		Up	0	0	0	0	0	0	0	0	0	1	0	0	0	1	0	0	0	0	0	0
TC03001355.hg.1	CCR1	chemokine (C-C motif) receptor 1	1230	chr3(-):46243200-46249887	48	Coding	3.55435	3.47273	5.06274	0.799659	3.26694e-05	-1.0582	2.84493		Up	0	0	0	0	0	0	0	0	0	1	0	0	0	1	0	0	0	0	0	1
TC03001686.hg.1	---	AK095366,uc003edb.1		chr3(-):119389611-119391185	30	Coding	3.76829	4.18634	5.07467	0.0725349	3.91767e-06	1.33612	2.4732		Up	0	0	0	0	0	0	0	0	0	0	0	0	0	0	0	0	0	0	0	0
TC03001725.hg.1	OSBPL11	oxysterol binding protein-like 11	114885	chr3(-):125247702-125314381	160	Coding	4.92358	4.76859	6.11558	0.935849	1.04277e-05	-1.11341	2.2847		Up	0	0	0	0	0	0	0	0	0	0	0	0	0	0	0	0	0	0	0	0
TC03001869.hg.1	PLSCR1	phospholipid scramblase 1	5359	chr3(-):146232967-146262651	286	Coding	3.71309	3.82626	4.88535	0.442106	6.96918e-06	1.08161	2.25364		Up	1	0	0	0	0	0	0	0	0	0	0	0	0	0	0	0	0	0	0	0
TC03001904.hg.1	P2RY14	purinergic receptor P2Y, G-protein coupled, 14	9934	chr3(-):150929905-150996255	100	Coding	3.68436	3.67905	5.16835	0.313473	4.44237e-07	-1.00369	2.79722		Up	0	0	0	0	0	0	0	0	0	0	0	0	0	0	0	0	0	0	0	0
TC03001906.hg.1	P2RY13	purinergic receptor P2Y, G-protein coupled, 13	53829	chr3(-):151044096-151047337	22	Coding	4.66117	4.79059	6.78469	0.683225	4.29704e-06	1.09386	4.35756		Up	0	0	0	0	0	0	0	0	0	0	0	0	0	0	0	0	0	0	0	0
TC03002038.hg.1	GNB4	guanine nucleotide binding protein (G protein), beta polypeptide 4	59345	chr3(-):179113876-179169378	181	Coding	4.48779	4.46127	5.67635	0.620463	1.07002e-06	-1.01855	2.27925		Up	0	0	0	0	0	0	0	0	0	0	0	0	0	0	0	0	0	0	0	0
TC03002142.hg.1	ACAP2-IT1	ACAP2 intronic transcript 1 (non-protein coding)		chr3(-):195001452-195003470	30	Coding	3.37601	3.6101	4.83564	0.105705	9.54879e-08	1.17617	2.75038		Up	0	0	0	0	0	0	0	0	0	0	0	0	0	0	0	0	0	0	0	0
TC03002195.hg.1	---	accn=NULL class=lncRNA name= ref=UCSCGeneNoncode transcriptId=uc003bpo.1 cpcScore=-1.2030200 cnci=-0.4156206		chr3(+):3171714-3172360	30	NonCoding	3.41648	3.72903	4.51431	0.00633229	1.13759e-05	1.2419	2.14033		Up	0	0	0	0	0	0	0	0	0	0	0	0	0	0	0	0	0	0	0	0
TC03002321.hg.1	---	accn=AF161921 class=mRNAlike lncRNA name=NULL ref=H-invitational v7.5 transcriptId=HIT000383868_03 cpcScore=4.0010300 cnci=-0.0963995		chr3(+):46414415-46415432	30	NonCoding	5.66298	5.8174	6.97999	0.693969	8.20635e-08	1.11298	2.49149		Up	0	0	0	0	0	0	0	0	0	0	0	0	0	0	0	0	0	0	0	0
TC03002349.hg.1	---	accn=BC127261 class=mRNAlike lncRNA name=NULL ref=H-invitational v7.5 transcriptId=HIT000389239 cpcScore=3.1462200 cnci=-0.0817760		chr3(+):53213605-53217212	47	NonCoding	5.78565	5.76829	7.64832	0.803331	6.68869e-07	-1.0121	3.63681		Up	0	0	0	0	0	0	0	0	0	0	0	0	0	0	0	0	0	0	0	0
TC03002386.hg.1	---	accn=AK128475 class=mRNAlike lncRNA name=Human lncRNA ref=JounralRNA transcriptId=1825 cpcScore=-0.9915420 cnci=-0.3985349		chr3(+):71634094-71636560	30	NonCoding	2.2225	2.36845	3.78655	0.120803	3.62465e-06	1.10645	2.95683		Up	0	0	0	0	0	0	0	0	0	0	0	0	0	0	0	0	0	0	0	0
TC03002627.hg.1	---	accn=CR612957 class=mRNAlike lncRNA name=NULL ref=H-invitational v7.5 transcriptId=HIT000292152 cpcScore=-0.3570400 cnci=-0.3821928		chr3(+):158541968-158547508	40	NonCoding	6.62278	6.58499	8.06632	0.774367	1.5438e-05	-1.02654	2.71988		Up	0	0	0	0	0	0	0	0	0	0	0	0	0	0	0	0	0	0	0	0
TC03002723.hg.1	---	accn=CR618967 class=mRNAlike lncRNA name=Human lncRNA ref=JounralRNA transcriptId=2187 cpcScore=-1.0771700 cnci=-0.3460740		chr3(+):191089936-191090896	30	NonCoding	3.29604	3.27013	4.69367	0.852043	5.3518e-06	-1.01812	2.6347		Up	0	0	0	0	0	0	0	0	0	0	0	0	0	0	0	0	0	0	0	0
TC03002724.hg.1	---	accn=AK055652 class=mRNAlike lncRNA name=Human lncRNA ref=JounralRNA transcriptId=2188 cpcScore=-1.1308000 cnci=-0.3698997		chr3(+):191113180-191116458	30	NonCoding	3.01528	2.88488	4.29423	0.96266	2.92514e-06	-1.09459	2.42662		Up	0	0	0	0	0	0	0	0	0	0	0	0	0	0	0	0	0	0	0	0
TC03002915.hg.1	---	accn=BC044724 class=mRNAlike lncRNA name=Human lncRNA ref=JounralRNA transcriptId=1798 cpcScore=-0.8172160 cnci=-0.2404307		chr3(-):52310342-52310667	30	NonCoding	4.07403	4.55803	5.22121	0.00785924	1.82297e-06	1.39861	2.21481		Up	0	0	0	0	0	0	0	0	0	0	0	0	0	0	0	0	0	0	0	0
TC03003046.hg.1	---	accn=NULL class=lncRNA name= ref=UCSCGeneNoncode transcriptId=uc003edb.1 cpcScore=-1.2924500 cnci=-0.4581095		chr3(-):119389611-119391185	30	NonCoding	3.9728	4.4781	5.27759	0.0309903	2.73707e-06	1.41942	2.47049		Up	0	0	0	0	0	0	0	0	0	0	0	0	0	0	0	0	0	0	0	0
TC03003205.hg.1	---	accn=NULL class=lncRNA name= ref=UCSCGeneNoncode transcriptId=uc003fgn.1 cpcScore=-0.1579910 cnci=-0.3729709		chr3(-):169858400-169859958	30	NonCoding	4.20693	4.75039	5.29295	0.0462356	2.25075e-05	1.45747	2.12288		Up	0	0	0	0	0	0	0	0	0	0	0	0	0	0	0	0	0	0	0	0
TC04000286.hg.1	---	DQ579288,uc021xod.1		chr4(+):49205062-49205091	6	Coding	7.98855	8.1093	6.81463	0.68024	1.31287e-05	1.0873	-2.25625		Down	0	0	0	0	0	0	0	0	0	0	0	0	0	0	0	0	0	0	0	0
TC04000288.hg.1	---	DQ590589,uc011bzm.2		chr4(+):49563101-49563130	6	Coding	8.58652	8.6263	7.49533	0.877597	0.000168562	1.02796	-2.13049		Down	0	0	0	0	0	0	0	0	0	0	0	0	0	0	0	0	0	0	0	0
TC04000320.hg.1	TMEM165	transmembrane protein 165	55858	chr4(+):56262090-56292342	263	Coding	4.36156	4.45241	5.40421	0.168076	1.69406e-07	1.06499	2.06001		Up	0	0	0	0	0	0	0	0	0	0	0	0	0	0	0	0	0	0	0	0
TC04000440.hg.1	BMP2K	BMP2 inducible kinase	55589	chr4(+):79697496-79837526	286	Coding	4.51572	4.4271	5.53641	0.752389	2.05326e-05	-1.06336	2.02889		Up	0	0	0	0	0	0	0	0	0	0	0	0	0	0	0	0	0	0	0	0
TC04000517.hg.1	DAPP1	dual adaptor of phosphotyrosine and 3-phosphoinositides	27071	chr4(+):100737981-100791346	161	Coding	4.64694	4.71808	5.94082	0.532363	1.43418e-06	1.05055	2.45186		Up	0	0	0	0	0	0	0	0	0	0	0	0	0	0	0	0	0	0	0	0
TC04000518.hg.1	---	cdna:all chromosome:VEGA50:4:100765295:100765853:1 Gene:OTTHUMG00000161551		chr4(+):100765295-100765853	30	Coding	2.87896	3.02962	3.91049	0.32384	2.88524e-06	1.11008	2.04419		Up	0	0	0	0	0	0	0	0	0	0	0	0	0	0	0	0	0	0	0	0
TC04000775.hg.1	TLR2	toll-like receptor 2	7097	chr4(+):154605441-154627242	80	Coding	3.86483	4.03222	5.92468	0.756448	7.63269e-06	1.12302	4.16943		Up	1	1	1	1	0	0	0	0	0	0	0	0	0	0	0	0	1	1	0	0
TC04001183.hg.1	---	DQ587539,uc003gyy.3		chr4(-):49236342-49236371	6	Coding	8.58652	8.6263	7.49533	0.877597	0.000168562	1.02796	-2.13049		Down	0	0	0	0	0	0	0	0	0	0	0	0	0	0	0	0	0	0	0	0
TC04001185.hg.1	---	DQ587539,uc021xoh.1		chr4(-):49589312-49589341	6	Coding	8.58652	8.6263	7.49533	0.877597	0.000168562	1.02796	-2.13049		Down	0	0	0	0	0	0	0	0	0	0	0	0	0	0	0	0	0	0	0	0
TC04001186.hg.1	---	DQ590126,uc003gzd.3		chr4(-):49591419-49591448	6	Coding	7.98855	8.1093	6.81463	0.68024	1.31287e-05	1.0873	-2.25625		Down	0	0	0	0	0	0	0	0	0	0	0	0	0	0	0	0	0	0	0	0
TC04001270.hg.1	IGJ	immunoglobulin J polypeptide, linker protein for immunoglobulin alpha and mu polypeptides	3512	chr4(-):71521258-71547534	138	Coding	4.00451	3.97832	5.91411	0.494669	7.56818e-07	-1.01832	3.75705		Up	0	0	0	0	0	0	0	0	0	0	0	0	0	0	0	0	0	0	1	0
TC04001308.hg.1	SCARB2	scavenger receptor class B, member 2	950	chr4(-):77079890-77135052	200	Coding	4.2995	4.30767	5.47435	0.469342	5.21177e-07	1.00568	2.25768		Up	0	0	0	0	0	0	0	0	0	0	0	0	0	0	0	0	0	0	0	0
TC04001355.hg.1	WDFY3	WD repeat and FYVE domain containing 3	23001	chr4(-):85590693-85887544	888	Coding	3.4192	3.50042	4.4712	0.726392	0.000199037	1.05791	2.07341		Up	0	0	0	0	0	0	0	0	0	0	0	0	0	0	0	0	0	0	0	0
TC04001418.hg.1	---	cdna:all chromosome:VEGA50:4:100863238:100863679:-1 Gene:OTTHUMG00000161550		chr4(-):100863238-100863679	30	Coding	2.00171	2.1117	3.3239	0.153049	2.57336e-07	1.07922	2.50045		Up	0	0	0	0	0	0	0	0	0	0	0	0	0	0	0	0	0	0	0	0
TC04001430.hg.1	MANBA	mannosidase, beta A, lysosomal	4126	chr4(-):103552643-103682151	270	Coding	4.96279	4.95497	5.98453	0.532405	1.46681e-05	-1.00543	2.03037		Up	0	0	0	0	0	0	0	0	0	0	0	0	0	0	0	0	0	0	0	0
TC04001514.hg.1	ANXA5	annexin A5	308	chr4(-):122589110-122618268	252	Coding	6.37433	6.36755	7.54897	0.65838	1.0328e-06	-1.00471	2.25737		Up	0	0	0	0	0	0	0	0	0	0	0	0	0	0	0	0	0	0	0	0
TC04001530.hg.1	ANKRD50	ankyrin repeat domain 50	57182	chr4(-):125585204-125633887	80	Coding	3.30094	3.14262	4.47296	0.773337	5.23296e-05	-1.11598	2.25327		Up	0	0	0	0	0	0	0	0	0	0	0	0	0	0	0	0	0	0	0	0
TC04001540.hg.1	SCLT1	sodium channel and clathrin linker 1	132320	chr4(-):129786076-130014764	389	Coding	4.07172	4.12045	5.23398	0.426221	2.32904e-06	1.03435	2.23808		Up	0	0	0	0	0	0	0	0	0	0	0	0	0	0	0	0	0	0	0	0
TC04001592.hg.1	TBC1D9	TBC1 domain family, member 9 (with GRAM domain)	23158	chr4(-):141541919-141677471	250	Coding	4.10501	4.11932	5.62721	0.621451	2.61146e-06	1.00997	2.87229		Up	0	0	0	0	0	0	0	0	0	0	0	0	0	0	0	0	0	0	0	0
TC04001598.hg.1	LOC100507639	uncharacterized LOC100507639	100507639	chr4(-):142240604-142253772	90	Coding	3.05561	3.14534	4.55476	0.457605	1.9092e-06	1.06417	2.82676		Up	0	0	0	0	0	0	0	0	0	0	0	0	0	0	0	0	0	0	0	0
TC04001648.hg.1	MIR3140	microRNA 3140	100422896	chr4(-):153410479-153410568	30	Coding	1.88071	1.98301	2.93947	0.326709	2.25234e-05	1.07348	2.08313		Up	0	0	0	0	0	0	0	0	0	0	0	0	0	0	0	0	0	0	0	0
TC04001995.hg.1	---	accn=BC014384 class=mRNAlike lncRNA name=Human lncRNA ref=JounralRNA transcriptId=2420 cpcScore=-1.2777800 cnci=-0.4982155		chr4(+):41961159-41962573	30	NonCoding	4.49158	4.60357	5.54284	0.519821	5.90779e-05	1.08071	2.07234		Up	0	0	0	0	0	0	0	0	0	0	0	0	0	0	0	0	0	0	0	0
TC04002024.hg.1	---	accn=AK000203 class=mRNAlike lncRNA name=Human lncRNA ref=JounralRNA transcriptId=2508 cpcScore=-0.8143810 cnci=-0.3283620		chr4(+):56264559-56265055	30	NonCoding	3.69015	4.2904	5.39639	0.064971	2.10701e-07	1.51598	3.26309		Up	0	0	0	0	0	0	0	0	0	0	0	0	0	0	0	0	0	0	0	0
TC04002080.hg.1	---	accn=CR542200 class=mRNAlike lncRNA name=NULL ref=H-invitational v7.5 transcriptId=HIT000269069 cpcScore=4.3181600 cnci=-0.2509626		chr4(+):78079687-78087074	70	NonCoding	5.24785	5.02714	6.56942	0.801591	1.17182e-06	-1.16531	2.49938		Up	0	0	0	0	0	0	0	0	0	0	0	0	0	0	0	0	0	0	0	0
TC04002082.hg.1	---	accn=NULL class=lncRNA name= ref=UCSCGeneNoncode transcriptId=uc010ijm.1 cpcScore=-1.2965300 cnci=-0.4023579		chr4(+):79834384-79837517	30	NonCoding	3.34368	3.30559	4.90477	0.487183	7.30124e-06	-1.02675	2.95076		Up	0	0	0	0	0	0	0	0	0	0	0	0	0	0	0	0	0	0	0	0
TC04002228.hg.1	---	accn=AY029324 class=mRNAlike lncRNA name=Human lncRNA ref=JounralRNA transcriptId=2690 cpcScore=-1.1629100 cnci=-0.4008008		chr4(+):140291793-140292401	50	NonCoding	3.88003	4.48913	5.08583	0.0199643	2.76777e-05	1.52531	2.30664		Up	0	0	0	0	0	0	0	0	0	0	0	0	0	0	0	0	0	0	0	0
TC04002279.hg.1	---	accn=AF424052 class=mRNAlike lncRNA name=NULL ref=H-invitational v7.5 transcriptId=HIT000079423 cpcScore=-1.2352200 cnci=-1.0000000 | accn=AF424051 class=mRNAlike lncRNA name=NULL ref=H-invitational v7.5 transcriptId=HIT000079422 cpcScore=-1.1013900 cnci=-1.0000000 | accn=AF424053 class=mRNAlike lncRNA name=NULL ref=H-invitational v7.5 transcriptId=HIT000079424 cpcScore=-1.0802800 cnci=-1.0000000…		chr4(+):154605405-154609209	30	NonCoding	4.45584	4.29043	6.33124	0.851706	1.42755e-05	-1.12148	3.66904		Up	0	0	0	0	0	0	0	0	0	0	0	0	0	0	0	0	0	0	0	0
TC04002390.hg.1	---	linc-FRG1-7 chr4:+:189717667-189718050		chr4(+):189717668-189718050	26	NonCoding	7.65943	7.70764	6.52798	0.748771	5.06316e-05	1.03399	-2.19078		Down	0	0	0	0	0	0	0	0	0	0	0	0	0	0	0	0	0	0	0	0
TC04002443.hg.1	---	linc-GRPEL1-2 chr4:-:7132606-7133131		chr4(-):7132607-7133131	30	NonCoding	8.53724	8.59456	7.25423	0.916272	1.43232e-05	1.04053	-2.43346		Down	0	0	0	0	0	0	0	0	0	0	0	0	0	0	0	0	0	0	0	0
TC04002519.hg.1	---	accn=NULL class=lncRNA name= ref=UCSCGeneNoncode transcriptId=uc003gun.1 cpcScore=-0.0083373 cnci=-0.3063932		chr4(-):39548921-39551206	30	NonCoding	2.09548	1.79826	3.22382	0.505445	3.98326e-07	-1.22878	2.18607		Up	0	0	0	0	0	0	0	0	0	0	0	0	0	0	0	0	0	0	0	0
TC04002523.hg.1	---	accn=BC034402 class=mRNAlike lncRNA name=Human lncRNA ref=JounralRNA transcriptId=2402 cpcScore=9.7729900 cnci=-0.1347462		chr4(-):40434720-40631861	60	NonCoding	4.73992	4.6589	5.87614	0.777773	0.000197187	-1.05776	2.19805		Up	0	0	0	0	0	0	0	0	0	0	0	0	0	0	0	0	0	0	0	0
TC04002605.hg.1	---	accn=BC037340 class=mRNAlike lncRNA name=Human lncRNA ref=JounralRNA transcriptId=2588 cpcScore=-0.9792380 cnci=-0.3226910		chr4(-):77971553-77973268	30	NonCoding	3.73145	4.02056	4.7421	0.0466533	1.03752e-06	1.22189	2.01483		Up	0	0	0	0	0	0	0	0	0	0	0	0	0	0	0	0	0	0	0	0
TC04002616.hg.1	---	accn=NULL class=lncRNA name= ref=UCSCGeneNoncode transcriptId=uc003hoi.2 cpcScore=-0.1808360 cnci=-0.3469591		chr4(-):84213615-84216036	30	NonCoding	4.27241	4.40851	5.61352	0.25432	0.000159417	1.09893	2.53346		Up	0	0	0	0	0	0	0	0	0	0	0	0	0	0	0	0	0	0	0	0
TC04002624.hg.1	---	accn=AF094508 class=mRNAlike lncRNA name=NULL ref=H-invitational v7.5 transcriptId=HIT000068406 cpcScore=6.8551300 cnci=-0.0396781		chr4(-):88535202-88537720	29	NonCoding	6.02521	6.10426	4.89548	0.748881	7.57518e-07	1.05632	-2.18818		Down	0	0	0	0	0	0	0	0	0	0	0	0	0	0	0	0	0	0	0	0
TC04002701.hg.1	---	accn=CR608990 class=mRNAlike lncRNA name=NULL ref=H-invitational v7.5 transcriptId=HIT000288185 cpcScore=-1.4203400 cnci=-0.4516572		chr4(-):122589153-122589620	30	NonCoding	6.33026	6.22014	7.60264	0.596205	5.45071e-06	-1.07932	2.41559		Up	0	0	0	0	0	0	0	0	0	0	0	0	0	0	0	0	0	0	0	0
TC04002758.hg.1	---	linc-RNF150-2 chr4:-:142223886-142253771 | linc-RNF150-2 chr4:-:142228780-142237891 | linc-RNF150-2 chr4:-:142234720-142237891 | linc-RNF150-2 chr4:-:142237869-142254310 | linc-RNF150-2 chr4:-:142240603-142244716 | linc-RNF150-2 chr4:-:142240713-142253752 | linc-RNF150-2 chr4:-:142242282-142247161 | linc-RNF150-2 chr4:-:142242298-142253757 | linc-RNF150-2 chr4:-:142243698-142254187 | linc-RNF150-…		chr4(-):142223887-142254310	225	NonCoding	3.31591	3.34257	4.44139	0.399065	4.61329e-06	1.01865	2.18174		Up	0	0	0	0	0	0	0	0	0	0	0	0	0	0	0	0	0	0	0	0
TC04002840.hg.1	---	accn=NR_027332 class=lncRNA name= ref=RefGeneNoncode transcriptId=NR_027332 cpcScore=1.7151100 cnci=-0.3673435		chr4(-):175411328-175444044	70	NonCoding	4.71181	4.80371	5.7517	0.521779	7.44483e-05	1.06577	2.05608		Up	0	0	0	0	0	0	0	0	0	0	0	0	0	0	0	0	0	0	0	0
TC04002916.hg.1	TLR1	toll-like receptor 1	7096	chr4(-):38792298-38807199	204	Coding	3.91392	4.14327	4.93243	0.148648	1.81287e-05	1.17231	2.02582		Up	0	1	1	1	0	0	0	0	0	0	0	0	0	0	0	0	0	0	0	0
TC04002917.hg.1	TLR6	toll-like receptor 6	10333	chr4(-):38825329-38858438	112	Coding	3.18285	3.01735	4.91096	0.822805	5.33567e-07	-1.12156	3.31293		Up	0	1	1	1	0	0	0	0	0	0	0	0	0	0	0	0	0	0	0	0
TC05000226.hg.1	SNX18	sorting nexin 18	112574	chr5(+):53813589-53842416	70	Coding	4.14206	4.13518	5.2633	0.234982	2.55843e-09	-1.00478	2.17535		Up	0	0	0	0	0	0	0	0	0	0	0	0	0	0	0	0	0	0	0	0
TC05000231.hg.1	GZMA	granzyme A (granzyme 1, cytotoxic T-lymphocyte-associated serine esterase 3)	3001	chr5(+):54398474-54406080	53	Coding	4.9513	5.04154	6.6303	0.782039	0.000190363	1.06454	3.20205		Up	0	0	0	0	0	0	0	0	0	0	0	0	0	0	0	0	0	0	0	0
TC05000253.hg.1	GAPT	GRB2-binding adaptor protein, transmembrane	202309	chr5(+):57787262-57792917	134	Coding	3.57081	3.56536	5.79903	0.883494	6.38741e-07	-1.00378	4.68558		Up	0	0	0	0	0	0	0	0	0	0	0	0	0	0	0	0	0	0	0	0
TC05000262.hg.1	ZSWIM6	zinc finger, SWIM-type containing 6	57688	chr5(+):60628100-60841999	140	Coding	5.58514	5.51543	6.61941	0.639765	2.11492e-05	-1.04951	2.04807		Up	0	0	0	0	0	0	0	0	0	0	0	0	0	0	0	0	0	0	0	0
TC05000306.hg.1	---	AX748379,uc003jxa.1		chr5(+):68877483-68879752	30	Coding	4.13735	4.55827	5.22927	0.11173	3.42408e-05	1.33878	2.13157		Up	0	0	0	0	0	0	0	0	0	0	0	0	0	0	0	0	0	0	0	0
TC05000307.hg.1	---	cdna:known chromosome:GRCh37:5:68902926:68919876:1 gene:ENSG00000248477 gene_biotype:pseudogene transcript_biotype:processed_transcript		chr5(+):68902926-68919876	60	Coding	6.02731	6.23606	7.78505	0.510756	4.85781e-05	1.15568	3.38169		Up	0	0	0	0	0	0	0	0	0	0	0	0	0	0	0	0	0	0	0	0
TC05000412.hg.1	VCAN	versican	1462	chr5(+):82767284-82878122	310	Coding	5.46081	5.27022	7.54168	0.830015	0.00025353	-1.14123	4.23061		Up	0	0	0	0	0	0	0	0	0	0	0	0	0	0	0	0	0	0	0	0
TC05000577.hg.1	---	ncrna:snoRNA chromosome:GRCh37:5:122131820:122131922:1 gene:ENSG00000252295 gene_biotype:snoRNA transcript_biotype:snoRNA		chr5(+):122131820-122131922	30	Coding	3.94304	4.12417	5.16146	0.0521121	2.04708e-08	1.13377	2.32691		Up	0	0	0	0	0	0	0	0	0	0	0	0	0	0	0	0	0	0	0	0
TC05000672.hg.1	---	ncrna:miRNA chromosome:GRCh37:5:134259743:134259812:1 gene:ENSG00000238828 gene_biotype:miRNA transcript_biotype:miRNA		chr5(+):134259743-134259812	30	Coding	10.0568	9.66815	8.63446	0.164033	4.50155e-05	-1.30913	-2.68011		Down	0	0	0	0	0	0	0	0	0	0	0	0	0	0	0	0	0	0	0	0
TC05000673.hg.1	MIR4461	microRNA 4461	100616209	chr5(+):134263729-134263802	30	Coding	7.90422	7.92812	6.86516	0.892247	0.000212876	1.01671	-2.05488		Down	0	0	0	0	0	0	0	0	0	0	0	0	0	0	0	0	0	0	0	0
TC05000682.hg.1	TGFBI|LOC100653157|LOC100652886	transforming growth factor, beta-induced, 68kDa|uncharacterized LOC100653157|uncharacterized LOC100652886	7045|100653157|100652886	chr5(+):135364584-135399507	459	Coding	5.03781	5.00481	6.92612	0.859615	2.27982e-07	-1.02314	3.70202		Up	0	0	0	0	0	0	0	0	0	0	0	0	0	0	0	0	0	0	0	0
TC05000714.hg.1	---	UBE2D2,OTTHUMT00000372458		chr5(+):138945439-138946512	30	Coding	3.8009	4.25397	4.9197	0.0266123	4.10331e-06	1.36896	2.17167		Up	0	0	0	0	0	0	0	0	0	0	0	0	0	0	0	0	0	0	0	0
TC05000734.hg.1	VTRNA1-1	vault RNA 1-1	56664	chr5(+):140090860-140090958	30	Coding	3.21489	3.4199	4.31906	0.251559	1.04426e-05	1.1527	2.14976		Up	0	0	0	0	0	0	0	0	0	0	0	0	0	0	0	0	0	0	0	0
TC05000983.hg.1	---	ncrna:snRNA chromosome:GRCh37:5:175130901:175131007:1 gene:ENSG00000200648 gene_biotype:snRNA transcript_biotype:snRNA		chr5(+):175130901-175131007	30	Coding	3.3843	3.4054	4.44454	0.28873	3.56772e-05	1.01473	2.08527		Up	0	0	0	0	0	0	0	0	0	0	0	0	0	0	0	0	0	0	0	0
TC05001419.hg.1	CD180	CD180 molecule	4064	chr5(-):66478103-66492627	70	Coding	3.54258	3.57899	5.27769	0.996683	1.42851e-06	1.02556	3.32905		Up	0	0	0	0	0	0	0	0	0	0	0	0	0	0	0	0	0	0	0	0
TC05001449.hg.1	---	AK124511,uc003jyj.1		chr5(-):69388865-69407510	60	Coding	5.31287	5.44648	7.09835	0.518672	6.09951e-06	1.09704	3.44735		Up	0	0	0	0	0	0	0	0	0	0	0	0	0	0	0	0	0	0	0	0
TC05001455.hg.1	NAIP	NLR family, apoptosis inhibitory protein	4671	chr5(-):70264310-70407863	332	Coding	5.29555	5.45215	6.79201	0.384351	1.05866e-05	1.11466	2.82149		Up	0	0	0	0	0	0	0	0	0	0	0	0	0	0	0	0	0	0	0	0
TC05001554.hg.1	SCARNA18	small Cajal body-specific RNA 18	677765	chr5(-):82360023-82360156	30	Coding	2.47851	2.54837	3.61901	0.850429	2.20549e-05	1.04961	2.20458		Up	0	0	0	0	0	0	0	0	0	0	0	0	0	0	0	0	0	0	0	0
TC05001556.hg.1	VCAN-AS1	VCAN antisense RNA 1 (non-protein coding)		chr5(-):82837296-82877139	30	Coding	1.75868	1.70319	3.02256	0.89461	0.000255337	-1.0392	2.40141		Up	0	0	0	0	0	0	0	0	0	0	0	0	0	0	0	0	0	0	0	0
TC05001579.hg.1	MEF2C	myocyte enhancer factor 2C	4208	chr5(-):88013975-88199922	409	Coding	4.03095	4.01457	5.24683	0.659964	1.51093e-06	-1.01142	2.32282		Up	1	0	0	0	1	0	0	0	0	0	0	0	0	0	0	0	0	0	0	0
TC05001604.hg.1	MCTP1	multiple C2 domains, transmembrane 1	79772	chr5(-):94039446-94620279	533	Coding	3.31147	3.4037	4.83746	0.519301	2.68332e-06	1.06602	2.87984		Up	0	0	0	0	0	0	0	0	0	0	0	0	0	0	0	0	0	0	0	0
TC05001638.hg.1	ST8SIA4	ST8 alpha-N-acetyl-neuraminide alpha-2,8-sialyltransferase 4	7903	chr5(-):100142639-100238987	130	Coding	5.04812	5.05612	6.16498	0.563213	5.7735e-07	1.00556	2.16874		Up	0	0	0	0	0	0	0	0	0	0	0	0	0	0	0	0	0	0	0	0
TC05001686.hg.1	---	havana:lincRNA chromosome:GRCh37:5:114539713:114541943:-1 gene:ENSG00000248175 gene_biotype:lincRNA transcript_biotype:lincRNA | cdna:all chromosome:VEGA50:5:114539713:114541943:-1 Gene:OTTHUMG00000162912		chr5(-):114539713-114541943	30	Coding	3.31505	3.58996	4.34484	0.070122	5.03388e-06	1.20992	2.04173		Up	0	0	0	0	0	0	0	0	0	0	0	0	0	0	0	0	0	0	0	0
TC05001839.hg.1	---	cdna:putative chromosome:GRCh37:5:138700366:138705406:-1 gene:ENSG00000249758 gene_biotype:processed_transcript transcript_biotype:processed_transcript | cdna:all chromosome:VEGA50:5:138700366:138705406:-1 Gene:OTTHUMG00000163389		chr5(-):138700366-138705406	19	Coding	2.69591	2.6046	3.86541	0.220369	3.1809e-05	-1.06534	2.24934		Up	0	0	0	0	0	0	0	0	0	0	0	0	0	0	0	0	0	0	0	0
TC05001861.hg.1	CD14	CD14 molecule	929	chr5(-):140011313-140013286	108	Coding	5.18458	5.03956	7.08351	0.854451	7.40132e-05	-1.10574	3.72937		Up	0	1	1	1	0	0	0	0	0	0	0	0	0	0	0	0	1	1	0	0
TC05001882.hg.1	---	ncrna:miRNA chromosome:GRCh37:5:141913820:141913910:-1 gene:ENSG00000252831 gene_biotype:miRNA transcript_biotype:miRNA		chr5(-):141913820-141913910	30	Coding	4.51157	4.52726	3.34782	0.901694	1.96075e-05	1.01093	-2.2404		Down	0	0	0	0	0	0	0	0	0	0	0	0	0	0	0	0	0	0	0	0
TC05001888.hg.1	---	cdna:all chromosome:VEGA50:5:142755193:142755448:-1 Gene:OTTHUMG00000162862		chr5(-):142755193-142755448	30	Coding	2.53872	2.80266	3.61743	0.0318803	1.11778e-06	1.20076	2.11215		Up	0	0	0	0	0	0	0	0	0	0	0	0	0	0	0	0	0	0	0	0
TC05001890.hg.1	---	ncrna:snRNA chromosome:GRCh37:5:142922079:142922152:-1 gene:ENSG00000253023 gene_biotype:snRNA transcript_biotype:snRNA		chr5(-):142922079-142922152	30	Coding	4.98823	5.1162	3.49588	0.764283	2.21143e-08	1.09276	-2.81346		Down	0	0	0	0	0	0	0	0	0	0	0	0	0	0	0	0	0	0	0	0
TC05001932.hg.1	CSF1R	colony stimulating factor 1 receptor	1436	chr5(-):149432854-149492935	342	Coding	5.1346	5.12151	6.46792	0.756732	4.22554e-06	-1.00912	2.51982		Up	0	1	1	1	0	0	0	0	0	0	0	0	0	0	0	0	0	0	0	1
TC05001936.hg.1	CD74	CD74 molecule, major histocompatibility complex, class II invariant chain	972	chr5(-):149781200-149792499	212	Coding	6.83542	6.85737	8.5174	0.76173	5.37103e-08	1.01533	3.20867		Up	0	0	0	0	1	0	0	1	0	1	0	0	0	1	0	0	0	0	0	1
TC05002142.hg.1	RNF130	ring finger protein 130	55819	chr5(-):179345911-179499118	211	Coding	5.08028	4.96236	6.67999	0.92387	1.54483e-06	-1.08517	3.03081		Up	0	0	0	0	0	0	0	0	0	0	0	0	0	0	0	0	0	0	0	0
TC05002405.hg.1	---	accn=BC050295 class=mRNAlike lncRNA name=Human lncRNA ref=JounralRNA transcriptId=5160 cpcScore=-1.1675100 cnci=-0.3562597		chr5(+):65264659-65268220	30	NonCoding	3.43013	3.63513	4.49479	0.0415881	2.10398e-06	1.15269	2.09168		Up	0	0	0	0	0	0	0	0	0	0	0	0	0	0	0	0	0	0	0	0
TC05002420.hg.1	---	linc-SERF1A-3 chr5:+:68902925-68919876 | linc-SERF1A-3 chr5:+:68914115-68915108 | linc-SERF1A-3 chr5:+:68914136-68919876 | linc-SERF1A-3 chr5:+:68914136-68919906 | linc-SERF1A-3 chr5:+:68914139-68915892		chr5(+):68902926-68919906	80	NonCoding	6.46322	6.75736	8.09984	0.403937	5.56974e-05	1.22615	3.10936		Up	0	0	0	0	0	0	0	0	0	0	0	0	0	0	0	0	0	0	0	0
TC05002451.hg.1	---	accn=D10518 class=mRNAlike lncRNA name=NULL ref=H-invitational v7.5 transcriptId=HIT000100426 cpcScore=0.6199700 cnci=-0.3613929		chr5(+):74014117-74014796	30	NonCoding	5.80007	5.54304	7.07276	0.96563	1.24362e-05	-1.19501	2.41612		Up	0	0	0	0	0	0	0	0	0	0	0	0	0	0	0	0	0	0	0	0
TC05002454.hg.1	---	accn=AY429542 class=mRNAlike lncRNA name=NULL ref=H-invitational v7.5 transcriptId=HIT000254630 cpcScore=0.8111240 cnci=-0.2205311		chr5(+):74641424-74646646	38	NonCoding	5.80418	5.86075	6.8676	0.408306	1.45471e-06	1.03999	2.08988		Up	0	0	0	0	0	0	0	0	0	0	0	0	0	0	0	0	0	0	0	0
TC05002818.hg.1	---	linc-IRX4-1 chr5:-:1929006-1930577		chr5(-):1929007-1930577	29	NonCoding	8.8763	8.97486	7.86326	0.960739	0.000111195	1.0707	-2.01815		Down	0	0	0	0	0	0	0	0	0	0	0	0	0	0	0	0	0	0	0	0
TC05002855.hg.1	---	linc-FASTKD3-1 chr5:-:8835494-8840502		chr5(-):8835495-8840502	30	NonCoding	5.33123	5.40283	4.2642	0.889282	5.79078e-06	1.05088	-2.09512		Down	0	0	0	0	0	0	0	0	0	0	0	0	0	0	0	0	0	0	0	0
TC05002969.hg.1	---	accn=L16886 class=mRNAlike lncRNA name=NULL ref=H-invitational v7.5 transcriptId=HIT000192294 cpcScore=3.3111400 cnci=-0.3296640		chr5(-):39383148-39393457	70	NonCoding	3.37079	3.53274	5.6334	0.368944	8.2338e-07	1.1188	4.79857		Up	0	0	0	0	0	0	0	0	0	0	0	0	0	0	0	0	0	0	0	0
TC05003035.hg.1	---	accn=D83597 class=mRNAlike lncRNA name=Human lncRNA ref=JounralRNA transcriptId=2950 cpcScore=4.6501800 cnci=-0.2909520		chr5(-):66478116-66492612	60	NonCoding	3.95921	3.98139	5.56931	0.660915	1.26303e-06	1.01549	3.05271		Up	0	0	0	0	0	0	0	0	0	0	0	0	0	0	0	0	0	0	0	0
TC05003165.hg.1	---	accn=AK074622 class=mRNAlike lncRNA name=Human lncRNA ref=JounralRNA transcriptId=3032 cpcScore=-1.2831200 cnci=-0.5211859		chr5(-):100206203-100207715	30	NonCoding	3.24166	3.4195	4.6676	0.108488	5.48765e-06	1.13119	2.68689		Up	0	0	0	0	0	0	0	0	0	0	0	0	0	0	0	0	0	0	0	0
TC05003225.hg.1	---	linc-FLJ44606-4 chr5:-:127018667-127038662		chr5(-):127018668-127038662	30	NonCoding	4.11298	4.14773	3.08737	0.88544	1.92054e-07	1.02438	-2.03582		Down	0	0	0	0	0	0	0	0	0	0	0	0	0	0	0	0	0	0	0	0
TC05003299.hg.1	---	accn=NULL class=lncRNA name= ref=UCSCGeneNoncode transcriptId=uc003lqz.2 cpcScore=1.9423400 cnci=-0.3821421		chr5(-):148877795-148881757	30	NonCoding	4.53587	4.98369	5.87691	0.0579389	1.8348e-07	1.36398	2.53334		Up	0	0	0	0	0	0	0	0	0	0	0	0	0	0	0	0	0	0	0	0
TC05003305.hg.1	---	accn=M28590 class=mRNAlike lncRNA name=NULL ref=H-invitational v7.5 transcriptId=HIT000195249 cpcScore=0.5421470 cnci=-0.0392233		chr5(-):149782674-149782885	30	NonCoding	6.40439	6.59477	8.05293	0.510046	1.79825e-07	1.14106	3.13516		Up	0	0	0	0	0	0	0	0	0	0	0	0	0	0	0	0	0	0	0	0
TC05003341.hg.1	---	accn=NULL class=lncRNA name= ref=UCSCGeneNoncode transcriptId=uc003lzy.3 cpcScore=1.2024400 cnci=-0.3897122		chr5(-):167975500-167979974	30	NonCoding	4.81518	4.83995	5.88175	0.628692	5.05627e-06	1.01732	2.09444		Up	0	0	0	0	0	0	0	0	0	0	0	0	0	0	0	0	0	0	0	0
TC06000051.hg.1	LY86	lymphocyte antigen 86	9450	chr6(+):6588341-6655216	60	Coding	4.31027	4.37723	6.24264	0.773752	1.10384e-05	1.04751	3.81683		Up	0	0	0	0	0	0	0	0	0	0	0	0	0	0	0	0	0	0	0	0
TC06000117.hg.1	KDM1B	lysine (K)-specific demethylase 1B	221656	chr6(+):18155560-18224084	290	Coding	5.16398	5.16115	6.24217	0.606672	1.75372e-06	-1.00196	2.11138		Up	0	0	0	0	0	0	0	0	0	0	0	0	0	0	0	0	0	0	0	0
TC06000372.hg.1	LST1	leukocyte specific transcript 1	7940	chr6(+):31553901-31556686	224	Coding	5.80612	5.7448	6.87288	0.734475	3.63279e-06	-1.04342	2.09472		Up	0	0	0	0	0	0	0	0	0	0	0	0	0	0	0	0	0	0	0	0
TC06000399.hg.1	HLA-DRA	major histocompatibility complex, class II, DR alpha	3122	chr6(+):32407619-32412826	77	Coding	7.9876	7.9799	10.2208	0.93968	7.33989e-06	-1.00535	4.70183		Up	1	0	0	0	1	1	1	1	1	0	1	0	0	0	0	0	0	0	0	0
TC06000400.hg.1	HLA-DQA1|LOC100509457|LOC100507718	major histocompatibility complex, class II, DQ alpha 1|HLA class II histocompatibility antigen, DQ alpha 1 chain-like|HLA class II histocompatibility antigen, DQ alpha 1 chain-like	3117|100509457|100507718	chr6(+):32595956-32614839	195	Coding	4.79926	4.82794	6.24286	0.871964	0.000802921	1.02008	2.71999		Up	0	0	0	0	0	0	0	0	0	0	0	0	0	0	0	0	0	0	0	0
TC06000408.hg.1	HLA-DPB1	major histocompatibility complex, class II, DP beta 1	3115	chr6(+):33043703-33057473	190	Coding	5.45773	5.59709	6.70284	0.621086	1.10226e-08	1.10141	2.37037		Up	1	0	0	0	1	1	1	1	1	0	0	0	0	0	0	0	0	0	0	0
TC06000457.hg.1	---	DQ571738,uc021yye.1		chr6(+):33870301-33870327	3	Coding	4.18868	4.02311	2.99381	0.117833	0.000122538	-1.1216	-2.28924		Down	0	0	0	0	0	0	0	0	0	0	0	0	0	0	0	0	0	0	0	0
TC06000720.hg.1	OGFRL1	opioid growth factor receptor-like 1	79627	chr6(+):71998477-72158906	126	Coding	5.18715	5.06976	6.83469	0.763743	5.27076e-07	-1.08478	3.13299		Up	0	0	0	0	0	0	0	0	0	0	0	0	0	0	0	0	0	0	0	0
TC06000746.hg.1	---	ncrna:snRNA chromosome:GRCh37:6:76353800:76353893:1 gene:ENSG00000252498 gene_biotype:snRNA transcript_biotype:snRNA		chr6(+):76353800-76353893	30	Coding	5.34074	5.7994	6.58544	0.0635056	2.05801e-06	1.37426	2.36969		Up	0	0	0	0	0	0	0	0	0	0	0	0	0	0	0	0	0	0	0	0
TC06000909.hg.1	MARCKS	myristoylated alanine-rich protein kinase C substrate	4082	chr6(+):114178527-114184652	60	Coding	3.958	4.09892	5.3347	0.768439	1.72667e-05	1.10261	2.59673		Up	0	0	0	0	0	0	0	0	0	0	0	0	0	0	0	0	0	0	0	0
TC06001057.hg.1	STX11	syntaxin 11	8676	chr6(+):144471654-144513076	40	Coding	5.67083	5.88417	7.43328	0.456654	1.49247e-06	1.15937	3.39273		Up	0	0	0	0	0	0	0	0	0	0	0	0	0	0	0	0	0	0	0	0
TC06001064.hg.1	RN5S222	RNA, 5S ribosomal 222		chr6(+):146661556-146661660	30	Coding	5.98738	6.20204	4.9583	0.712436	5.39444e-06	1.16043	-2.04072		Down	0	0	0	0	0	0	0	0	0	0	0	0	0	0	0	0	0	0	0	0
TC06001165.hg.1	QKI	QKI, KH domain containing, RNA binding	9444	chr6(+):163835675-163999628	182	Coding	4.98158	4.93468	6.16047	0.546596	4.07642e-07	-1.03304	2.26402		Up	0	0	0	0	0	0	0	0	0	0	0	0	0	0	0	0	0	0	0	0
TC06001246.hg.1	F13A1	coagulation factor XIII, A1 polypeptide	2162	chr6(-):6144311-6321246	275	Coding	4.84442	4.97788	6.54093	0.852155	0.000543941	1.09692	3.24117		Up	0	0	0	0	0	0	0	0	0	0	0	0	0	0	0	0	0	0	0	0
TC06001301.hg.1	TPMT	thiopurine S-methyltransferase	7172	chr6(-):18128542-18155374	136	Coding	4.93499	4.83847	5.95696	0.736325	2.40682e-07	-1.06919	2.03069		Up	0	0	0	0	0	0	0	0	0	0	0	0	0	0	0	0	0	0	0	0
TC06001305.hg.1	---	ncrna:snoRNA chromosome:GRCh37:6:18402182:18402283:-1 gene:ENSG00000238458 gene_biotype:snoRNA transcript_biotype:snoRNA		chr6(-):18402182-18402283	30	Coding	4.26057	4.37706	3.18813	0.809642	0.000118903	1.08409	-2.10298		Down	0	0	0	0	0	0	0	0	0	0	0	0	0	0	0	0	0	0	0	0
TC06001313.hg.1	MBOAT1	membrane bound O-acyltransferase domain containing 1	154141	chr6(-):20100935-20212670	175	Coding	5.90666	6.01704	6.94681	0.244385	2.33058e-07	1.07951	2.05643		Up	0	0	0	0	0	0	0	0	0	0	0	0	0	0	0	0	0	0	0	0
TC06001578.hg.1	HLA-DPA1	major histocompatibility complex, class II, DP alpha 1	3113	chr6(-):33032346-33048555	230	Coding	6.23262	6.35289	8.22019	0.709189	1.58082e-08	1.08694	3.96569		Up	1	0	0	0	1	1	1	1	1	0	1	0	0	0	0	0	0	0	0	0
TC06001773.hg.1	PLA2G7	phospholipase A2, group VII (platelet-activating factor acetylhydrolase, plasma)	7941	chr6(-):46671938-46703430	180	Coding	3.76747	3.82272	5.00655	0.495146	8.30025e-05	1.03904	2.36047		Up	0	0	0	0	0	0	0	0	0	1	0	0	0	0	0	0	0	0	0	0
TC06002062.hg.1	MAN1A1	mannosidase, alpha, class 1A, member 1	4121	chr6(-):119498374-119670926	170	Coding	4.97486	4.89394	6.10794	0.66086	2.38997e-08	-1.05769	2.19327		Up	0	0	0	0	0	0	0	0	0	0	0	0	0	0	0	0	0	0	0	0
TC06002069.hg.1	---	ncrna:snRNA chromosome:GRCh37:6:121901478:121901667:-1 gene:ENSG00000222659 gene_biotype:snRNA transcript_biotype:snRNA		chr6(-):121901478-121901667	30	Coding	5.10389	5.12012	3.99645	0.72456	1.30875e-06	1.01132	-2.15462		Down	0	0	0	0	0	0	0	0	0	0	0	0	0	0	0	0	0	0	0	0
TC06002089.hg.1	RN5S217	RNA, 5S ribosomal 217		chr6(-):127639028-127639118	30	Coding	3.73784	3.94748	4.83567	0.107702	2.99432e-06	1.1564	2.14031		Up	0	0	0	0	0	0	0	0	0	0	0	0	0	0	0	0	0	0	0	0
TC06002114.hg.1	STX7	syntaxin 7	8417	chr6(-):132778663-132834337	170	Coding	5.05948	4.954	6.45284	0.53073	1.65732e-07	-1.07586	2.62688		Up	0	0	0	0	0	0	0	0	0	0	0	0	0	0	0	0	0	0	0	0
TC06002116.hg.1	TAAR3	trace amine associated receptor 3 (gene/pseudogene)	9288	chr6(-):132929364-132930441	30	Coding	4.44098	4.52758	3.37417	0.695401	5.2557e-06	1.06187	-2.09479		Down	0	0	0	0	0	0	0	0	0	0	0	0	0	0	0	0	0	0	0	0
TC06002119.hg.1	VNN1	vanin 1	8876	chr6(-):133001997-133035194	110	Coding	3.34262	3.42398	4.44012	0.549466	0.000711544	1.05801	2.13983		Up	0	0	0	0	1	0	0	0	0	0	0	0	0	0	0	0	0	0	0	0
TC06002146.hg.1	MAP3K5	mitogen-activated protein kinase kinase kinase 5	4217	chr6(-):136878185-137113657	350	Coding	5.37985	5.49226	6.42212	0.274561	1.82763e-07	1.08103	2.05947		Up	0	0	0	0	0	0	0	0	0	0	0	0	0	0	0	0	0	0	0	0
TC06002147.hg.1	---	uc021zfu.1		chr6(-):136972993-136973028	12	Coding	5.24916	5.58847	6.42637	0.130088	6.31404e-06	1.26515	2.26138		Up	0	0	0	0	0	0	0	0	0	0	0	0	0	0	0	0	0	0	0	0
TC06002152.hg.1	IFNGR1	interferon gamma receptor 1	3459	chr6(-):137518621-137540586	178	Coding	4.83894	4.75482	6.42075	0.629946	4.87378e-07	-1.06004	2.99345		Up	0	0	0	0	0	1	1	0	1	0	0	0	0	1	0	0	0	0	0	1
TC06002355.hg.1	---	accn=AJ459862 class=mRNAlike lncRNA name=NULL ref=H-invitational v7.5 transcriptId=HIT000248119_08 cpcScore=-1.1024200 cnci=-0.2044707		chr6(+):481970-482301	1	NonCoding	7.08085	6.61613	5.89516	0.0276862	0.000168524	-1.38005	-2.27471		Down	0	0	0	0	0	0	0	0	0	0	0	0	0	0	0	0	0	0	0	0
TC06002494.hg.1	---	accn=NR_044996_4 class=lncRNA name= ref=RefGeneNoncode transcriptId=NR_044996_4 cpcScore=-0.9639600 cnci=-0.2143974		chr6(+):3672657-3675838	12	NonCoding	5.82175	5.76367	4.79875	0.992079	6.81871e-05	-1.04108	-2.03214		Down	0	0	0	0	0	0	0	0	0	0	0	0	0	0	0	0	0	0	0	0
TC06002615.hg.1	---	accn=AJ420500 class=mRNAlike lncRNA name=Human lncRNA ref=JounralRNA transcriptId=3334 cpcScore=-1.0493900 cnci=-0.3673414		chr6(+):21597661-21598850	15	NonCoding	2.34452	2.45124	3.90821	0.424505	5.84472e-06	1.07677	2.95609		Up	0	0	0	0	0	0	0	0	0	0	0	0	0	0	0	0	0	0	0	0
TC06002637.hg.1	---	accn=Z83952 class=mRNAlike lncRNA name=NULL ref=H-invitational v7.5 transcriptId=HIT000328221 cpcScore=-0.9875520 cnci=-0.3168941		chr6(+):25798604-25798901	30	NonCoding	5.07194	5.11435	3.72133	0.822805	9.91046e-08	1.02983	-2.5502		Down	0	0	0	0	0	0	0	0	0	0	0	0	0	0	0	0	0	0	0	0
TC06002641.hg.1	---	accn=Z83948 class=mRNAlike lncRNA name=Human lncRNA ref=JounralRNA transcriptId=3361 cpcScore=-1.2049600 cnci=-0.3631252		chr6(+):25976775-25977295	30	NonCoding	3.64804	3.9654	4.71058	0.0748565	1.33802e-05	1.24605	2.08861		Up	0	0	0	0	0	0	0	0	0	0	0	0	0	0	0	0	0	0	0	0
TC06002715.hg.1	---	accn=NR_029462_8 class=lncRNA name= ref=RefGeneNoncode transcriptId=NR_029462_8 cpcScore=0.2305770 cnci=-0.2799374 | accn=NR_029461_8 class=lncRNA name= ref=RefGeneNoncode transcriptId=NR_029461_8 cpcScore=1.0600500 cnci=-0.2569761 | accn=Y18488 class=mRNAlike lncRNA name=NULL ref=H-invitational v7.5 transcriptId=HIT000326090_04 cpcScore=0.2773500 cnci=-0.4556481 | accn=Y18490 class=mRNAlike lncR…		chr6(+):31553956-31556686	50	NonCoding	5.67678	5.71029	7.48711	0.800785	5.26097e-07	1.0235	3.50722		Up	0	0	0	0	0	0	0	0	0	0	0	0	0	0	0	0	0	0	0	0
TC06002733.hg.1	---	accn=NR_001435 class=lncRNA name= ref=RefGeneNoncode transcriptId=NR_001435 cpcScore=4.6849900 cnci=-0.1215192		chr6(+):33080293-33096890	50	NonCoding	4.75561	4.69382	5.76586	0.945687	1.81274e-06	-1.04376	2.01426		Up	0	0	0	0	0	0	0	0	0	0	0	0	0	0	0	0	0	0	0	0
TC06002863.hg.1	---	accn=AL137346 class=mRNAlike lncRNA name=Human lncRNA ref=JounralRNA transcriptId=4384 cpcScore=-1.1973500 cnci=-0.4547251		chr6(+):72016167-72018653	30	NonCoding	3.28253	3.36012	5.82488	0.354555	6.35885e-08	1.05525	5.82534		Up	0	0	0	0	0	0	0	0	0	0	0	0	0	0	0	0	0	0	0	0
TC06003006.hg.1	---	accn=AK074526 class=mRNAlike lncRNA name=Human lncRNA ref=JounralRNA transcriptId=5428 cpcScore=-0.7357090 cnci=-0.2668499 | accn=BC028284 class=mRNAlike lncRNA name=NULL ref=H-invitational v7.5 transcriptId=HIT000091557 cpcScore=-0.5677900 cnci=-0.0731097 | accn=BC068059 class=mRNAlike lncRNA name=NULL ref=H-invitational v7.5 transcriptId=HIT000262919 cpcScore=1.4780000 cnci=-0.0554338		chr6(+):114178524-114182980	80	NonCoding	3.63432	3.56714	5.07438	0.899236	3.75517e-06	-1.04766	2.71332		Up	0	0	0	0	0	0	0	0	0	0	0	0	0	0	0	0	0	0	0	0
TC06003131.hg.1	---	accn=NULL class=lincRNA name=Human lincRNA ref=Scripture Reconstruction LincRNAs By Luo transcriptId=linc_luo_479 cpcScore=-1.3228000 cnci=-0.4443988		chr6(+):151713943-151716968	30	NonCoding	4.03693	4.52528	5.41367	0.015261	1.09014e-07	1.40284	2.5968		Up	0	0	0	0	0	0	0	0	0	0	0	0	0	0	0	0	0	0	0	0
TC06003180.hg.1	---	accn=NULL class=mRNAlike lncRNA name=vega lncRNA ref=GENCODE transcriptId=OTTHUMT00000043019 cpcScore=-0.8874050 cnci=-0.4717934		chr6(+):163927605-163929187	30	NonCoding	2.00897	2.27935	3.11209	0.0861952	0.000306452	1.20612	2.14818		Up	0	0	0	0	0	0	0	0	0	0	0	0	0	0	0	0	0	0	0	0
TC06003225.hg.1	---	accn=NULL class=mRNAlike lncRNA name=vega lncRNA ref=GENCODE transcriptId=OTTHUMT00000043230 cpcScore=-1.5146900 cnci=-0.4395048		chr6(+):169867525-169881013	12	NonCoding	5.73801	5.5773	4.72455	0.367823	1.64009e-07	-1.11784	-2.01875		Down	0	0	0	0	0	0	0	0	0	0	0	0	0	0	0	0	0	0	0	0
TC06003603.hg.1	---	accn=M25327 class=mRNAlike lncRNA name=NULL ref=H-invitational v7.5 transcriptId=HIT000194993 cpcScore=1.6221600 cnci=-0.1886945 | accn=M22550 class=mRNAlike lncRNA name=NULL ref=H-invitational v7.5 transcriptId=HIT000194849 cpcScore=1.9072200 cnci=-0.1268251		chr6(-):32632577-32634461	30	NonCoding	5.15049	5.14846	7.31371	0.959387	0.000362654	-1.00141	4.4791		Up	0	0	0	0	0	0	0	0	0	0	0	0	0	0	0	0	0	0	0	0
TC06003757.hg.1	---	accn=NR_002767 class=lncRNA name= ref=RefGeneNoncode transcriptId=NR_002767 cpcScore=2.7141000 cnci=-0.4250075		chr6(-):88410020-88410933	30	NonCoding	4.04049	4.15093	5.1248	0.388077	1.98987e-08	1.07956	2.12036		Up	0	0	0	0	0	0	0	0	0	0	0	0	0	0	0	0	0	0	0	0
TC06003802.hg.1	---	accn=CR590599 class=mRNAlike lncRNA name=Human lncRNA ref=JounralRNA transcriptId=4591 cpcScore=-1.0248300 cnci=-0.3453577		chr6(-):112606857-112620109	30	NonCoding	4.95599	4.97599	3.67397	0.806819	1.73917e-06	1.01396	-2.4318		Down	0	0	0	0	0	0	0	0	0	0	0	0	0	0	0	0	0	0	0	0
TC06003855.hg.1	---	accn=NR_034174 class=lncRNA name= ref=RefGeneNoncode transcriptId=NR_034174 cpcScore=4.7194000 cnci=-0.2458456 | accn=NR_034173 class=lncRNA name= ref=RefGeneNoncode transcriptId=NR_034173 cpcScore=6.5021600 cnci=-0.2174040 | accn=D89974 class=mRNAlike lncRNA name=Human lncRNA ref=JounralRNA transcriptId=5430 cpcScore=7.9887300 cnci=-0.2591370		chr6(-):133065009-133079033	80	NonCoding	5.09561	5.19182	6.33661	0.700773	0.000786326	1.06896	2.36362		Up	0	0	0	0	0	0	0	0	0	0	0	0	0	0	0	0	0	0	0	0
TC06004123.hg.1	HLA-DRB1|LOC100507714|LOC100507709	major histocompatibility complex, class II, DR beta 1|HLA class II histocompatibility antigen, DRB1-7 beta chain-like|HLA class II histocompatibility antigen, DRB1-7 beta chain-like	3123|100507714|100507709	chr6(-):32546546-32578053	123	Coding	7.85007	8.01408	9.28768	0.953359	0.000154879	1.1204	2.70871		Up	0	0	0	0	0	0	0	0	0	0	0	0	0	0	0	0	0	0	0	0
TC06004127.hg.1	HLA-DMB	major histocompatibility complex, class II, DM beta	3109	chr6(-):32902406-32908847	176	Coding	4.83707	4.86926	6.51188	0.822184	2.68655e-07	1.02256	3.19278		Up	0	0	0	0	0	0	0	1	0	0	0	0	0	0	0	0	0	0	0	0
TC06004128.hg.1	HLA-DMA	major histocompatibility complex, class II, DM alpha	3108	chr6(-):32916390-32938493	156	Coding	5.2149	5.38902	6.87959	0.57132	1.33057e-08	1.12827	3.17044		Up	0	0	0	0	1	0	0	1	0	0	0	0	0	0	0	0	0	0	0	0
TC06004137.hg.1	ARHGAP18	Rho GTPase activating protein 18	93663	chr6(-):129897277-130031370	210	Coding	3.74224	3.76666	5.00287	0.556157	1.01432e-07	1.01707	2.396		Up	0	0	0	0	0	0	0	0	0	0	0	0	0	0	0	0	0	0	0	0
TC07000161.hg.1	SNX10	sorting nexin 10	29887	chr7(+):26331515-26413949	199	Coding	4.12762	4.03869	5.22213	0.461146	7.32096e-07	-1.06358	2.1354		Up	0	0	0	0	0	0	0	0	0	0	0	0	0	0	0	0	0	0	0	0
TC07000196.hg.1	DKFZP586I1420	uncharacterized protein DKFZp586I1420	222161	chr7(+):30409666-30412410	30	Coding	5.29471	5.62843	6.63673	0.054692	2.80154e-07	1.26027	2.53507		Up	0	0	0	0	0	0	0	0	0	0	0	0	0	0	0	0	0	0	0	0
TC07000345.hg.1	---	uc022aec.1		chr7(+):57236364-57236431	30	Coding	4.72824	4.83904	3.3019	0.921292	3.31422e-05	1.07983	-2.68765		Down	0	0	0	0	0	0	0	0	0	0	0	0	0	0	0	0	0	0	0	0
TC07000351.hg.1	---	uc022aeo.1		chr7(+):57261910-57261980	30	Coding	4.319	4.4578	3.1517	0.9081	8.07506e-06	1.10099	-2.24591		Down	0	0	0	0	0	0	0	0	0	0	0	0	0	0	0	0	0	0	0	0
TC07000373.hg.1	---	uc022aex.1		chr7(+):63570705-63570776	30	Coding	4.70229	4.44539	3.37814	0.445528	3.43257e-06	-1.19491	-2.50385		Down	0	0	0	0	0	0	0	0	0	0	0	0	0	0	0	0	0	0	0	0
TC07000438.hg.1	NCF1B	neutrophil cytosolic factor 1B pseudogene	654816	chr7(+):72634674-72649979	110	Coding	5.52412	5.66353	7.12066	0.464481	1.11743e-06	1.10146	3.02416		Up	0	0	0	0	0	0	0	0	0	0	0	0	0	0	0	1	0	0	0	0
TC07000452.hg.1	MIR590	microRNA 590	693175	chr7(+):73605528-73605624	30	Coding	3.53544	4.01998	4.9363	0.0522578	4.21395e-05	1.39914	2.64058		Up	0	0	0	0	0	0	0	0	0	0	0	0	0	0	0	0	0	0	0	0
TC07000495.hg.1	PTPN12	protein tyrosine phosphatase, non-receptor type 12	5782	chr7(+):77166415-77269388	476	Coding	4.50802	4.50755	5.75201	0.613935	1.30066e-05	-1.00033	2.36854		Up	0	0	0	0	0	0	0	0	0	0	0	0	0	0	0	0	0	0	0	0
TC07000509.hg.1	CD36	CD36 molecule (thrombospondin receptor)	948	chr7(+):79998891-80308593	454	Coding	3.40408	3.48294	5.05314	0.638206	2.37221e-05	1.05618	3.1363		Up	0	0	0	0	0	0	0	0	0	0	0	0	0	0	0	0	1	1	0	1
TC07000529.hg.1	---	ncrna:miRNA chromosome:GRCh37:7:88269835:88269941:1 gene:ENSG00000211518 gene_biotype:miRNA transcript_biotype:miRNA		chr7(+):88269835-88269941	30	Coding	3.46887	3.35466	2.41731	0.785174	5.5517e-07	-1.08238	-2.07277		Down	0	0	0	0	0	0	0	0	0	0	0	0	0	0	0	0	0	0	0	0
TC07000687.hg.1	PIK3CG	phosphoinositide-3-kinase, catalytic, gamma polypeptide	5294	chr7(+):106505723-106547592	161	Coding	5.925	5.98561	7.01611	0.42932	2.57926e-07	1.04291	2.13038		Up	0	0	0	0	0	0	0	0	0	1	0	0	0	0	0	0	0	0	0	0
TC07000898.hg.1	OR9A1P	olfactory receptor, family 9, subfamily A, member 1 pseudogene		chr7(+):141587322-141587664	30	Coding	5.76052	5.878	4.69367	0.993224	2.09019e-05	1.08483	-2.09487		Down	0	0	0	0	0	0	0	0	0	0	0	0	0	0	0	0	0	0	0	0
TC07001217.hg.1	SKAP2	src kinase associated phosphoprotein 2	8935	chr7(-):26706681-27034858	282	Coding	4.07357	4.1006	5.4189	0.489044	2.06165e-07	1.01891	2.54088		Up	0	0	0	0	0	0	0	0	0	0	0	0	0	0	0	0	0	0	0	0
TC07001236.hg.1	CPVL	carboxypeptidase, vitellogenic-like	54504	chr7(-):29034847-29235067	323	Coding	5.00208	5.13099	6.31502	0.901094	1.04139e-05	1.09346	2.48447		Up	0	0	0	0	0	0	0	0	0	0	0	0	0	0	0	0	0	0	0	0
TC07001285.hg.1	AOAH	acyloxyacyl hydrolase (neutrophil)	313	chr7(-):36552456-36764154	339	Coding	5.76661	6.00719	7.76361	0.561382	3.18234e-06	1.18147	3.99168		Up	0	0	0	0	0	0	0	0	0	0	0	0	0	0	0	0	0	0	0	0
TC07001516.hg.1	NCF1C	neutrophil cytosolic factor 1C pseudogene	654817	chr7(-):74572384-74587816	120	Coding	5.39117	5.58879	7.09562	0.455905	1.20241e-06	1.1468	3.25904		Up	0	0	0	0	0	0	0	0	0	0	0	0	0	0	0	1	0	0	0	0
TC07001546.hg.1	FGL2	fibrinogen-like 2	10875	chr7(-):76822688-76829150	30	Coding	6.52092	6.85421	9.30664	0.692659	1.46932e-05	1.25989	6.89581		Up	0	0	0	0	0	0	0	0	0	0	0	0	0	0	0	0	0	0	0	0
TC07001618.hg.1	PDK4	pyruvate dehydrogenase kinase, isozyme 4	5166	chr7(-):95212809-95225925	230	Coding	3.26412	3.41489	5.04374	0.911418	0.000383744	1.11017	3.43336		Up	0	0	0	0	0	0	0	0	0	0	0	0	0	0	0	0	0	0	0	0
TC07001779.hg.1	TFEC	transcription factor EC	22797	chr7(-):115575202-115799950	250	Coding	2.82989	2.90543	3.98329	0.916817	3.06011e-05	1.05376	2.22437		Up	0	0	0	0	0	0	0	0	0	0	0	0	0	0	0	0	0	0	0	0
TC07001836.hg.1	---	cdna:all chromosome:VEGA50:7:126989887:126990347:-1 Gene:OTTHUMG00000066283		chr7(-):126989887-126990347	30	Coding	2.93863	3.4788	4.19787	0.00322402	2.31057e-07	1.45414	2.39368		Up	0	0	0	0	0	0	0	0	0	0	0	0	0	0	0	0	0	0	0	0
TC07002171.hg.1	---	accn=AY429540 class=mRNAlike lncRNA name=NULL ref=H-invitational v7.5 transcriptId=HIT000254628 cpcScore=1.1309200 cnci=-0.2876478		chr7(+):18535449-18630114	40	NonCoding	4.00812	3.97042	5.38877	0.775393	5.95654e-07	-1.02647	2.60385		Up	0	0	0	0	0	0	0	0	0	0	0	0	0	0	0	0	0	0	0	0
TC07002205.hg.1	---	accn=NR_037670 class=lncRNA name= ref=RefGeneNoncode transcriptId=NR_037670 cpcScore=2.2654500 cnci=-0.3601805		chr7(+):26331515-26413949	80	NonCoding	4.65036	4.57884	6.01176	0.550411	4.17017e-07	-1.05082	2.56935		Up	0	0	0	0	0	0	0	0	0	0	0	0	0	0	0	0	0	0	0	0
TC07002222.hg.1	---	accn=AK057151 class=mRNAlike lncRNA name=Human lncRNA ref=JounralRNA transcriptId=3684 cpcScore=-1.2555600 cnci=-0.3859167		chr7(+):28863333-28865505	30	NonCoding	3.91736	3.94475	5.33907	0.605644	1.81668e-05	1.01916	2.67902		Up	0	0	0	0	0	0	0	0	0	0	0	0	0	0	0	0	0	0	0	0
TC07002231.hg.1	---	accn=NULL class=lncRNA name= ref=UCSCGeneNoncode transcriptId=uc003tau.2 cpcScore=2.4796400 cnci=-0.3794796		chr7(+):30409666-30412408	30	NonCoding	5.51943	5.82517	6.85005	0.0648224	2.14363e-07	1.23606	2.51512		Up	0	0	0	0	0	0	0	0	0	0	0	0	0	0	0	0	0	0	0	0
TC07002399.hg.1	---	accn=NR_003186 class=lncRNA name= ref=RefGeneNoncode transcriptId=NR_003186 cpcScore=4.1666900 cnci=-0.1184972		chr7(+):72634674-72649979	80	NonCoding	5.15903	5.2804	6.78776	0.465584	1.21123e-06	1.08777	3.09241		Up	0	0	0	0	0	0	0	0	0	0	0	0	0	0	0	0	0	0	0	0
TC07002426.hg.1	---	accn=S69184 class=mRNAlike lncRNA name=NULL ref=H-invitational v7.5 transcriptId=HIT000216292 cpcScore=-0.1272470 cnci=-0.3426749		chr7(+):77200471-77214888	32	NonCoding	4.88762	4.8801	6.58067	0.647725	1.29297e-05	-1.00523	3.23339		Up	0	0	0	0	0	0	0	0	0	0	0	0	0	0	0	0	0	0	0	0
TC07002494.hg.1	---	accn=AK025404 class=mRNAlike lncRNA name=NULL ref=H-invitational v7.5 transcriptId=HIT000008678 cpcScore=2.1611700 cnci=-0.0825375		chr7(+):100643194-100644666	30	NonCoding	8.31563	8.4464	6.98193	0.990033	0.000620958	1.09488	-2.52049		Down	0	0	0	0	0	0	0	0	0	0	0	0	0	0	0	0	0	0	0	0
TC07002591.hg.1	---	accn=AK126477 class=mRNAlike lncRNA name=Human lncRNA ref=JounralRNA transcriptId=3789 cpcScore=0.5460210 cnci=-0.3756463		chr7(+):131024724-131029036	30	NonCoding	2.8933	3.14033	3.90475	0.149627	9.74175e-05	1.18675	2.01592		Up	0	0	0	0	0	0	0	0	0	0	0	0	0	0	0	0	0	0	0	0
TC07002618.hg.1	---	accn=NR_029394 class=lncRNA name= ref=RefGeneNoncode transcriptId=NR_029394 cpcScore=5.7049100 cnci=-0.1272775		chr7(+):139528952-139720125	130	NonCoding	5.38668	5.46216	7.23619	0.630271	7.58933e-07	1.05372	3.60379		Up	0	0	0	0	0	0	0	0	0	0	0	0	0	0	0	0	0	0	0	0
TC07002619.hg.1	---	accn=BX648938 class=mRNAlike lncRNA name=Human lncRNA ref=JounralRNA transcriptId=3807 cpcScore=-1.0035600 cnci=-0.3113025		chr7(+):139639478-139646962	30	NonCoding	3.93158	3.94659	5.10997	0.553925	1.81466e-05	1.01046	2.26325		Up	0	0	0	0	0	0	0	0	0	0	0	0	0	0	0	0	0	0	0	0
TC07002627.hg.1	---	accn=X64982 class=mRNAlike lncRNA name=Human lncRNA ref=JounralRNA transcriptId=5327 cpcScore=1.5739000 cnci=-0.1557463		chr7(+):141587322-141587664	30	NonCoding	5.79527	5.84207	4.58791	0.800601	1.2995e-05	1.03297	-2.30915		Down	0	0	0	0	0	0	0	0	0	0	0	0	0	0	0	0	0	0	0	0
TC07002814.hg.1	---	accn=Y11180 class=mRNAlike lncRNA name=Human lncRNA ref=JounralRNA transcriptId=3665 cpcScore=-1.3524200 cnci=-0.4912244		chr7(-):19132725-19133001	30	NonCoding	3.92415	4.13663	2.80266	0.607016	1.22095e-05	1.15868	-2.17572		Down	0	0	0	0	0	0	0	0	0	0	0	0	0	0	0	0	0	0	0	0
TC07002923.hg.1	---	accn=AK057669 class=mRNAlike lncRNA name=Human lncRNA ref=JounralRNA transcriptId=3708 cpcScore=0.1864570 cnci=-0.3752291		chr7(-):44915900-44918584	30	NonCoding	4.17892	4.37995	5.22519	0.174231	7.3225e-07	1.14952	2.06518		Up	0	0	0	0	0	0	0	0	0	0	0	0	0	0	0	0	0	0	0	0
TC07002953.hg.1	---	linc-SEC61G-3 chr7:-:54874361-54879543		chr7(-):54874362-54879543	30	NonCoding	5.90155	5.95413	4.86974	0.78559	4.12505e-06	1.03712	-2.04459		Down	0	0	0	0	0	0	0	0	0	0	0	0	0	0	0	0	0	0	0	0
TC07003026.hg.1	---	accn=NR_003187 class=lncRNA name= ref=RefGeneNoncode transcriptId=NR_003187 cpcScore=4.7581600 cnci=-0.1056731 | accn=NULL class=lincRNA name=Human lincRNA ref=Scripture Reconstruction LincRNAs By Luo transcriptId=linc_luo_1929 cpcScore=-1.2696100 cnci=-0.1277857		chr7(-):74572384-74587816	152	NonCoding	5.27823	5.42557	6.90781	0.455347	1.17723e-06	1.10752	3.09421		Up	0	0	0	0	0	0	0	0	0	0	0	0	0	0	0	0	0	0	0	0
TC07003035.hg.1	---	accn=CR626993 class=mRNAlike lncRNA name=Human lncRNA ref=JounralRNA transcriptId=3728 cpcScore=-0.6202130 cnci=-0.4651849		chr7(-):76822688-76823690	30	NonCoding	4.65591	4.85966	7.62733	0.673402	1.60175e-05	1.15169	7.84309		Up	0	0	0	0	0	0	0	0	0	0	0	0	0	0	0	0	0	0	0	0
TC07003185.hg.1	---	accn=BC034722 class=mRNAlike lncRNA name=NULL ref=H-invitational v7.5 transcriptId=HIT000093538 cpcScore=-1.2996600 cnci=-0.2983037		chr7(-):135611461-135611786	30	NonCoding	3.99681	4.00231	5.25802	0.74363	1.72537e-06	1.00383	2.39697		Up	0	0	0	0	0	0	0	0	0	0	0	0	0	0	0	0	0	0	0	0
TC07003193.hg.1	---	accn=L08440 class=mRNAlike lncRNA name=Human lncRNA ref=JounralRNA transcriptId=3806 cpcScore=-1.3736000 cnci=-0.2430295		chr7(-):138977474-138977807	30	NonCoding	5.62018	5.73188	4.58204	0.861868	7.89553e-07	1.0805	-2.05357		Down	0	0	0	0	0	0	0	0	0	0	0	0	0	0	0	0	0	0	0	0
TC07003314.hg.1	PILRA	paired immunoglobin-like type 2 receptor alpha	29992	chr7(+):99971068-99997722	128	Coding	5.67321	5.67413	6.73818	0.560877	2.591e-05	1.00064	2.09213		Up	0	0	0	0	0	0	0	0	0	0	0	0	0	0	0	0	0	0	0	0
TC07003389.hg.1	ZNRF2	zinc and ring finger 2	223082	chr7(+):30402016-30452118	69	Coding	3.39567	3.52877	4.45109	0.0522494	5.61734e-07	1.09665	2.07832		Up	0	0	0	0	0	0	0	0	0	0	0	0	0	0	0	0	0	0	0	0
TC08000036.hg.1	---	cdna:all chromosome:VEGA50:8:7230636:7235022:1 Gene:OTTHUMG00000143856		chr8(+):7230636-7235022	30	Coding	4.84577	4.8897	3.81822	0.980226	5.2825e-06	1.03092	-2.03855		Down	0	0	0	0	0	0	0	0	0	0	0	0	0	0	0	0	0	0	0	0
TC08000151.hg.1	ATP6V1B2	ATPase, H+ transporting, lysosomal 56/58kDa, V1 subunit B2	526	chr8(+):20054704-20084330	288	Coding	6.05387	6.12463	7.44141	0.560936	1.89624e-06	1.05027	2.61633		Up	0	0	0	0	0	0	0	0	0	0	0	0	0	0	0	0	0	0	0	0
TC08000383.hg.1	LYN	v-yes-1 Yamaguchi sarcoma viral related oncogene homolog	4067	chr8(+):56792372-56925006	240	Coding	5.40543	5.66326	7.77272	0.547436	2.53512e-07	1.19567	5.15971		Up	1	1	1	1	1	0	0	0	0	1	0	0	0	0	0	0	0	0	0	0
TC08000384.hg.1	---	havana:sense_intronic chromosome:GRCh37:8:56806154:56808276:1 gene:ENSG00000254325 gene_biotype:sense_intronic transcript_biotype:sense_intronic | cdna:all chromosome:VEGA50:8:56806154:56808276:1 Gene:OTTHUMG00000164295		chr8(+):56806154-56808276	30	Coding	2.2714	2.33276	3.78379	0.338203	4.44967e-05	1.04345	2.85282		Up	0	0	0	0	0	0	0	0	0	0	0	0	0	0	0	0	0	0	0	0
TC08001015.hg.1	ASAH1	N-acylsphingosine amidohydrolase (acid ceramidase) 1	427	chr8(-):17913925-17942507	318	Coding	5.35573	5.27005	6.80471	0.801954	3.18984e-06	-1.06119	2.73014		Up	0	0	0	0	0	0	0	0	0	0	0	0	0	0	0	0	0	0	0	0
TC08001180.hg.1	---	cdna:putative chromosome:GRCh37:8:42392672:42393447:-1 gene:ENSG00000254165 gene_biotype:antisense transcript_biotype:antisense | cdna:all chromosome:VEGA50:8:42392672:42393447:-1 Gene:OTTHUMG00000164171		chr8(-):42392672-42393447	19	Coding	2.79695	3.06247	3.86167	0.0939812	4.0956e-08	1.20207	2.09177		Up	0	0	0	0	0	0	0	0	0	0	0	0	0	0	0	0	0	0	0	0
TC08001286.hg.1	MYBL1	v-myb myeloblastosis viral oncogene homolog (avian)-like 1	4603	chr8(-):67474410-67525529	242	Coding	4.72604	4.9339	6.28651	0.101579	5.93253e-05	1.15498	2.94951		Up	0	0	0	0	0	0	0	0	0	0	0	0	0	0	0	0	0	0	0	0
TC08001486.hg.1	---	AX746867,uc003yjz.1		chr8(-):101946568-101949291	30	Coding	4.95397	5.38434	6.35191	0.0057509	2.8106e-07	1.34758	2.63525		Up	0	0	0	0	0	0	0	0	0	0	0	0	0	0	0	0	0	0	0	0
TC08001639.hg.1	---	ncrna:snoRNA chromosome:GRCh37:8:130880836:130880962:-1 gene:ENSG00000200075 gene_biotype:snoRNA transcript_biotype:snoRNA		chr8(-):130880836-130880962	30	Coding	3.22918	3.54822	4.68475	0.0808237	4.3002e-06	1.2475	2.74264		Up	0	0	0	0	0	0	0	0	0	0	0	0	0	0	0	0	0	0	0	0
TC08001640.hg.1	---	ncrna:snRNA chromosome:GRCh37:8:131016774:131016847:-1 gene:ENSG00000253043 gene_biotype:snRNA transcript_biotype:snRNA		chr8(-):131016774-131016847	30	Coding	3.92049	3.98163	4.95722	0.274512	3.70156e-06	1.04329	2.05157		Up	0	0	0	0	0	0	0	0	0	0	0	0	0	0	0	0	0	0	0	0
TC08001844.hg.1	---	accn=NULL class=lncRNA name= ref=UCSCGeneNoncode transcriptId=uc003xel.1 cpcScore=-1.2546200 cnci=-0.3463701		chr8(+):25272426-25273231	30	NonCoding	2.39066	2.3269	3.53431	0.902356	0.000102178	-1.04519	2.20938		Up	0	0	0	0	0	0	0	0	0	0	0	0	0	0	0	0	0	0	0	0
TC08001847.hg.1	---	accn=AB370195 class=mRNAlike lncRNA name=NULL ref=H-invitational v7.5 transcriptId=HIT000409808 cpcScore=1.6810300 cnci=-0.1326172 | accn=AB370194 class=mRNAlike lncRNA name=NULL ref=H-invitational v7.5 transcriptId=HIT000409807 cpcScore=1.1046800 cnci=-0.2689832		chr8(+):26371792-26441442	50	NonCoding	5.80763	5.69647	7.12907	0.810541	3.25761e-05	-1.08009	2.49916		Up	0	0	0	0	0	0	0	0	0	0	0	0	0	0	0	0	0	0	0	0
TC08001897.hg.1	---	accn=AK055620 class=mRNAlike lncRNA name=Human lncRNA ref=JounralRNA transcriptId=3961 cpcScore=0.4968200 cnci=-0.3074491		chr8(+):42883692-42885673	30	NonCoding	4.7452	4.66138	5.83619	0.688888	3.36896e-05	-1.05982	2.13021		Up	0	0	0	0	0	0	0	0	0	0	0	0	0	0	0	0	0	0	0	0
TC08002172.hg.1	---	linc-ERICH1-7 chr8:-:1236402-1237027 | linc-ERICH1-7 chr8:-:1236493-1237155 | linc-ERICH1-7 chr8:-:1236612-1237971 | linc-ERICH1-7 chr8:-:1236703-1237178 | linc-ERICH1-7 chr8:-:1236887-1237155		chr8(-):1236403-1237971	105	NonCoding	6.15043	6.27168	4.85482	0.949182	2.9061e-05	1.08768	-2.45482		Down	0	0	0	0	0	0	0	0	0	0	0	0	0	0	0	0	0	0	0	0
TC08002364.hg.1	---	accn=X13294 class=mRNAlike lncRNA name=Human lncRNA ref=JounralRNA transcriptId=3990 cpcScore=8.0301200 cnci=-0.3338459		chr8(-):67476954-67525175	160	NonCoding	5.11895	5.29364	6.71313	0.113106	4.38805e-05	1.12873	3.01923		Up	0	0	0	0	0	0	0	0	0	0	0	0	0	0	0	0	0	0	0	0
TC08002373.hg.1	---	linc-CPA6-5 chr8:-:70234190-70238992		chr8(-):70234191-70238992	30	NonCoding	5.98192	6.0227	4.91826	0.655879	4.79356e-06	1.02867	-2.09023		Down	0	0	0	0	0	0	0	0	0	0	0	0	0	0	0	0	0	0	0	0
TC08002385.hg.1	---	accn=AK123531 class=mRNAlike lncRNA name=Human lncRNA ref=JounralRNA transcriptId=4003 cpcScore=-0.8919850 cnci=-0.3900508		chr8(-):74698455-74701263	30	NonCoding	3.16953	3.3325	4.33603	0.0795854	2.45786e-06	1.11959	2.24468		Up	0	0	0	0	0	0	0	0	0	0	0	0	0	0	0	0	0	0	0	0
TC08002442.hg.1	---	accn=Z25422 class=mRNAlike lncRNA name=NULL ref=H-invitational v7.5 transcriptId=HIT000326703 cpcScore=1.0927800 cnci=-0.2446460		chr8(-):99718771-99761568	30	NonCoding	3.75472	3.87322	4.99712	0.412591	0.000139526	1.0856	2.36592		Up	0	0	0	0	0	0	0	0	0	0	0	0	0	0	0	0	0	0	0	0
TC08002450.hg.1	---	accn=NULL class=lncRNA name= ref=UCSCGeneNoncode transcriptId=uc003yjz.1 cpcScore=0.3690670 cnci=-0.3637065		chr8(-):101946568-101949291	30	NonCoding	4.87186	5.37299	6.39995	0.00796303	1.84568e-07	1.41533	2.88404		Up	0	0	0	0	0	0	0	0	0	0	0	0	0	0	0	0	0	0	0	0
TC08002455.hg.1	---	accn=X75691 class=mRNAlike lncRNA name=NULL ref=H-invitational v7.5 transcriptId=HIT000323543 cpcScore=-1.1194700 cnci=-0.2629837		chr8(-):103661003-103661292	30	NonCoding	2.02613	2.15036	3.06927	0.0969779	7.9954e-05	1.08993	2.06071		Up	0	0	0	0	0	0	0	0	0	0	0	0	0	0	0	0	0	0	0	0
TC08002477.hg.1	---	accn=AF085868 class=mRNAlike lncRNA name=Human lncRNA ref=JounralRNA transcriptId=4058 cpcScore=-1.1292100 cnci=-0.5510744		chr8(-):116580684-116581247	30	NonCoding	3.3416	3.34904	4.34689	0.526393	0.000785744	1.00517	2.00735		Up	0	0	0	0	0	0	0	0	0	0	0	0	0	0	0	0	0	0	0	0
TC08002510.hg.1	---	accn=U50573 class=mRNAlike lncRNA name=NULL ref=H-invitational v7.5 transcriptId=HIT000220178 cpcScore=1.0260400 cnci=-0.2122859		chr8(-):125601876-125716441	40	NonCoding	4.40214	4.33377	5.92768	0.614201	7.70959e-06	-1.04853	2.87894		Up	0	0	0	0	0	0	0	0	0	0	0	0	0	0	0	0	0	0	0	0
TC08002545.hg.1	---	accn=U58666 class=mRNAlike lncRNA name=Human lncRNA ref=JounralRNA transcriptId=4090 cpcScore=-1.1644100 cnci=-0.2989002		chr8(-):137681472-137681695	30	NonCoding	5.62199	5.63951	4.30868	0.959291	4.11753e-06	1.01222	-2.4851		Down	0	0	0	0	0	0	0	0	0	0	0	0	0	0	0	0	0	0	0	0
TC08002587.hg.1	UBE2W	ubiquitin-conjugating enzyme E2W (putative)	55284	chr8(-):74692332-74791145	154	Coding	4.64175	4.70427	5.70893	0.386148	1.63964e-06	1.04428	2.09533		Up	0	0	0	0	0	0	0	0	0	0	0	0	0	0	0	0	0	0	0	0
TC08002590.hg.1	DOCK5	dedicator of cytokinesis 5	80005	chr8(+):25042238-25275598	797	Coding	3.816	3.88912	5.23143	0.538387	3.68959e-06	1.05199	2.6674		Up	0	0	0	0	0	0	0	0	0	0	0	0	0	0	0	0	0	0	0	0
TC09000035.hg.1	JAK2	Janus kinase 2	3717	chr9(+):4985033-5128183	374	Coding	4.74215	4.7667	6.31627	0.348746	2.43026e-07	1.01716	2.97754		Up	0	0	0	0	0	1	1	0	1	0	0	0	0	0	0	0	0	0	0	0
TC09000144.hg.1	---	DQ590589,uc003zte.1		chr9(+):33576015-33576044	6	Coding	8.58652	8.6263	7.49533	0.877597	0.000168562	1.02796	-2.13049		Down	0	0	0	0	0	0	0	0	0	0	0	0	0	0	0	0	0	0	0	0
TC09000149.hg.1	ANXA2P2	annexin A2 pseudogene 2	304	chr9(+):33624223-33625532	30	Coding	7.94095	7.89136	9.14296	0.983755	1.53533e-07	-1.03497	2.3006		Up	0	0	0	0	0	0	0	0	0	0	0	0	0	0	0	0	0	0	0	0
TC09000224.hg.1	---	DQ590589,uc022bgz.1		chr9(+):38568622-38568651	6	Coding	8.58652	8.6263	7.49533	0.877597	0.000168562	1.02796	-2.13049		Down	0	0	0	0	0	0	0	0	0	0	0	0	0	0	0	0	0	0	0	0
TC09000251.hg.1	---	DQ582260,uc011lqx.1		chr9(+):43064172-43064211	16	Coding	8.86068	8.81555	7.80526	0.931345	0.000653903	-1.03178	-2.07833		Down	0	0	0	0	0	0	0	0	0	0	0	0	0	0	0	0	0	0	0	0
TC09000299.hg.1	---	DQ582260,uc011lri.1		chr9(+):69451565-69451604	16	Coding	8.86068	8.81555	7.80526	0.931345	0.000653903	-1.03178	-2.07833		Down	0	0	0	0	0	0	0	0	0	0	0	0	0	0	0	0	0	0	0	0
TC09000398.hg.1	DAPK1	death-associated protein kinase 1	1612	chr9(+):90112143-90323549	564	Coding	4.36052	4.32034	5.42494	0.61176	3.17176e-06	-1.02824	2.09132		Up	0	0	0	0	0	0	1	0	1	0	0	0	0	0	0	0	0	0	0	0
TC09000426.hg.1	---	DQ585001,uc004aqv.3		chr9(+):93347223-93347251	5	Coding	4.01779	4.10987	3.01144	0.740451	0.000141015	1.06591	-2.00882		Down	0	0	0	0	0	0	0	0	0	0	0	0	0	0	0	0	0	0	0	0
TC09000428.hg.1	SYK	spleen tyrosine kinase	6850	chr9(+):93564012-93660842	220	Coding	4.24562	4.34199	5.98911	0.682493	1.37462e-06	1.06908	3.34844		Up	1	1	1	1	1	0	0	0	0	1	0	0	0	0	0	0	0	0	0	0
TC09000487.hg.1	---	DQ590589,uc022bks.1		chr9(+):99915400-99915429	6	Coding	8.58652	8.6263	7.49533	0.877597	0.000168562	1.02796	-2.13049		Down	0	0	0	0	0	0	0	0	0	0	0	0	0	0	0	0	0	0	0	0
TC09000560.hg.1	UGCG	UDP-glucose ceramide glucosyltransferase	7357	chr9(+):114659046-114697649	199	Coding	5.1892	5.32092	6.3025	0.180507	7.52462e-06	1.0956	2.16339		Up	0	0	0	0	0	0	0	0	0	0	0	0	0	0	0	0	0	0	0	0
TC09000561.hg.1	MIR4668	microRNA 4668	100616114	chr9(+):114694380-114694449	25	Coding	1.66109	1.71462	2.69742	0.110889	1.26958e-05	1.0378	2.05101		Up	0	0	0	0	0	0	0	0	0	0	0	0	0	0	0	0	0	0	0	0
TC09000601.hg.1	TLR4	toll-like receptor 4	7099	chr9(+):120466453-120479769	120	Coding	4.30993	4.53235	5.86559	0.785739	5.82404e-05	1.16669	2.93968		Up	0	1	1	1	1	0	0	0	0	0	0	0	0	0	0	0	1	1	0	0
TC09000990.hg.1	C9orf72	chromosome 9 open reading frame 72	203228	chr9(-):27546543-27573864	174	Coding	4.99458	4.99014	6.18315	0.598757	5.68801e-05	-1.00309	2.27927		Up	0	0	0	0	0	0	0	0	0	0	0	0	0	0	0	0	0	0	0	0
TC09001016.hg.1	---	DQ587539,uc003ztd.1		chr9(-):33575760-33575789	6	Coding	8.58652	8.6263	7.49533	0.877597	0.000168562	1.02796	-2.13049		Down	0	0	0	0	0	0	0	0	0	0	0	0	0	0	0	0	0	0	0	0
TC09001091.hg.1	---	DQ587539,uc004abe.2		chr9(-):38568367-38568396	6	Coding	8.58652	8.6263	7.49533	0.877597	0.000168562	1.02796	-2.13049		Down	0	0	0	0	0	0	0	0	0	0	0	0	0	0	0	0	0	0	0	0
TC09001108.hg.1	---	DQ587539,uc004acf.1		chr9(-):42437691-42437730	16	Coding	8.86068	8.81555	7.80526	0.931345	0.000653903	-1.03178	-2.07833		Down	0	0	0	0	0	0	0	0	0	0	0	0	0	0	0	0	0	0	0	0
TC09001121.hg.1	---	DQ587539,uc022bhh.1		chr9(-):44048007-44048046	16	Coding	8.86068	8.81555	7.80526	0.931345	0.000653903	-1.03178	-2.07833		Down	0	0	0	0	0	0	0	0	0	0	0	0	0	0	0	0	0	0	0	0
TC09001148.hg.1	---	DQ587539,uc022bhq.1		chr9(-):66395444-66395483	16	Coding	8.86068	8.81555	7.80526	0.931345	0.000653903	-1.03178	-2.07833		Down	0	0	0	0	0	0	0	0	0	0	0	0	0	0	0	0	0	0	0	0
TC09001172.hg.1	---	DQ587539,uc022bhw.1		chr9(-):69451320-69451359	16	Coding	8.86068	8.81555	7.80526	0.931345	0.000653903	-1.03178	-2.07833		Down	0	0	0	0	0	0	0	0	0	0	0	0	0	0	0	0	0	0	0	0
TC09001293.hg.1	ZCCHC6	zinc finger, CCHC domain containing 6	79670	chr9(-):88902648-88969402	418	Coding	5.36422	5.40229	6.39325	0.259417	3.0646e-07	1.02674	2.04065		Up	0	0	0	0	0	0	0	0	0	0	0	0	0	0	0	0	0	0	0	0
TC09001386.hg.1	---	DQ587539,uc004awy.3		chr9(-):99915145-99915174	6	Coding	8.58652	8.6263	7.49533	0.877597	0.000168562	1.02796	-2.13049		Down	0	0	0	0	0	0	0	0	0	0	0	0	0	0	0	0	0	0	0	0
TC09001473.hg.1	TXN	thioredoxin	7295	chr9(-):113006091-113018920	82	Coding	5.48509	5.32332	6.50589	0.885514	2.88838e-09	-1.11866	2.02905		Up	0	0	0	0	0	0	0	0	0	0	0	0	0	0	0	0	0	0	0	0
TC09001490.hg.1	SUSD1	sushi domain containing 1	64420	chr9(-):114803061-114937688	269	Coding	4.72025	4.63969	5.95362	0.568319	3.41736e-08	-1.05743	2.35116		Up	0	0	0	0	0	0	0	0	0	0	0	0	0	0	0	0	0	0	0	0
TC09001537.hg.1	MEGF9	multiple EGF-like-domains 9	1955	chr9(-):123363091-123476765	158	Coding	5.31511	5.30838	6.39701	0.552351	1.63773e-06	-1.00467	2.11683		Up	0	0	0	0	0	0	0	0	0	0	0	0	0	0	0	0	0	0	0	0
TC09001710.hg.1	FCN1	ficolin (collagen/fibrinogen domain containing) 1	2219	chr9(-):137797736-137809809	129	Coding	6.69539	6.864	8.49704	0.838595	2.0188e-05	1.12397	3.48617		Up	0	0	0	0	0	0	0	0	0	0	0	0	0	0	0	0	0	0	1	0
TC09001809.hg.1	---	accn=NULL class=lincRNA name=Human lincRNA ref=Scripture Reconstruction LincRNAs By Luo transcriptId=linc_luo_591 cpcScore=-1.5220500 cnci=-0.4164655		chr9(+):5578475-5578936	30	NonCoding	3.92303	4.23534	2.89175	0.579338	2.72292e-06	1.2417	-2.04383		Down	0	0	0	0	0	0	0	0	0	0	0	0	0	0	0	0	0	0	0	0
TC09001875.hg.1	---	accn=NR_003573 class=lncRNA name= ref=RefGeneNoncode transcriptId=NR_003573 cpcScore=4.4656700 cnci=-0.3207543		chr9(+):33624223-33625532	30	NonCoding	7.92493	7.90725	9.14428	0.978029	1.48684e-07	-1.01234	2.32841		Up	0	0	0	0	0	0	0	0	0	0	0	0	0	0	0	0	0	0	0	0
TC09001898.hg.1	---	linc-RECK-3 chr9:+:35913870-35914639 | linc-RECK-3 chr9:+:35913971-35914407		chr9(+):35913871-35914639	39	NonCoding	7.69209	7.61684	6.29394	0.881322	1.95941e-05	-1.05354	-2.63564		Down	0	0	0	0	0	0	0	0	0	0	0	0	0	0	0	0	0	0	0	0
TC09001927.hg.1	---	accn=NULL class=mRNAlike lncRNA name=vega lncRNA ref=GENCODE transcriptId=OTTHUMT00000128845 cpcScore=1.6934700 cnci=-0.3089939		chr9(+):41506046-41513018	30	NonCoding	5.53368	5.65922	4.41249	0.942177	3.02964e-06	1.09091	-2.17527		Down	0	0	0	0	0	0	0	0	0	0	0	0	0	0	0	0	0	0	0	0
TC09002074.hg.1	---	accn=CR407630 class=mRNAlike lncRNA name=NULL ref=H-invitational v7.5 transcriptId=HIT000267127 cpcScore=1.1098700 cnci=-0.1622619		chr9(+):91926209-91931337	30	NonCoding	3.05457	3.28055	4.32015	0.32964	9.8449e-07	1.16958	2.40424		Up	0	0	0	0	0	0	0	0	0	0	0	0	0	0	0	0	0	0	0	0
TC09002219.hg.1	---	accn=NR_024168 class=lncRNA name= ref=RefGeneNoncode transcriptId=NR_024168 cpcScore=6.0081600 cnci=-0.2357121		chr9(+):120466460-120479766	40	NonCoding	4.18832	4.47872	6.02593	0.767334	3.82518e-05	1.22298	3.57418		Up	0	0	0	0	0	0	0	0	0	0	0	0	0	0	0	0	0	0	0	0
TC09002392.hg.1	---	accn=U54734 class=mRNAlike lncRNA name=NULL ref=H-invitational v7.5 transcriptId=HIT000220323 cpcScore=-1.3280300 cnci=-0.5194515		chr9(-):5936604-5936948	30	NonCoding	2.8805	3.39322	3.96055	0.0866954	7.5889e-05	1.42674	2.11412		Up	0	0	0	0	0	0	0	0	0	0	0	0	0	0	0	0	0	0	0	0
TC09002432.hg.1	---	accn=NULL class=mRNAlike lncRNA name=vega lncRNA ref=GENCODE transcriptId=OTTHUMT00000051951 cpcScore=-1.2093800 cnci=-0.3101112		chr9(-):23884988-23888054	30	NonCoding	4.17504	4.2593	3.16288	0.951602	1.79174e-07	1.06015	-2.01692		Down	0	0	0	0	0	0	0	0	0	0	0	0	0	0	0	0	0	0	0	0
TC09002543.hg.1	---	accn=NULL class=mRNAlike lncRNA name=vega lncRNA ref=GENCODE transcriptId=OTTHUMT00000143938 cpcScore=-1.2368200 cnci=-0.4419227		chr9(-):65620353-65623705	30	NonCoding	3.4131	3.60378	2.39901	0.508999	6.1108e-05	1.1413	-2.01963		Down	0	0	0	0	0	0	0	0	0	0	0	0	0	0	0	0	0	0	0	0
TC09002557.hg.1	---	linc-FAM75A7-25 chr9:-:67917362-67925019		chr9(-):67917363-67925019	23	NonCoding	6.50827	6.69946	5.40236	0.895992	8.67749e-05	1.1417	-2.15236		Down	0	0	0	0	0	0	0	0	0	0	0	0	0	0	0	0	0	0	0	0
TC09002594.hg.1	---	accn=X75687 class=mRNAlike lncRNA name=NULL ref=H-invitational v7.5 transcriptId=HIT000323539 cpcScore=1.0789200 cnci=-0.2313514		chr9(-):74970779-74971015	30	NonCoding	5.97746	5.80219	7.01821	0.900787	3.91268e-05	-1.12918	2.0573		Up	0	0	0	0	0	0	0	0	0	0	0	0	0	0	0	0	0	0	0	0
TC09002651.hg.1	---	linc-DIRAS2-1 chr9:-:93682783-93683343		chr9(-):93682784-93683343	30	NonCoding	7.23018	7.37816	5.78427	0.888073	1.25508e-05	1.10802	-2.72436		Down	0	0	0	0	0	0	0	0	0	0	0	0	0	0	0	0	0	0	0	0
TC09002744.hg.1	---	accn=AK056358 class=mRNAlike lncRNA name=Human lncRNA ref=JounralRNA transcriptId=4231 cpcScore=0.1394180 cnci=-0.2437137 | accn=NULL class=lncRNA name= ref=UCSCGeneNoncode transcriptId=uc010muh.1 cpcScore=-0.3531540 cnci=-0.2507676		chr9(-):114795826-114799922	40	NonCoding	3.62356	3.75761	4.79137	0.0850149	2.21199e-07	1.09737	2.2467		Up	0	0	0	0	0	0	0	0	0	0	0	0	0	0	0	0	0	0	0	0
TC0X000006.hg.1	CSF2RA	colony stimulating factor 2 receptor, alpha, low-affinity (granulocyte-macrophage)	1438	chrX(+):1387693-1429274	288	Coding	4.68821	4.69111	5.96944	0.400946	1.49512e-06	1.00201	2.43046		Up	0	0	0	0	0	0	0	0	0	0	0	0	0	1	0	0	0	0	0	0
TC0X000008.hg.1	IL3RA	interleukin 3 receptor, alpha (low affinity)	3563	chrX(+):1455509-1501582	143	Coding	4.15962	4.16632	5.53709	0.251826	3.93417e-08	1.00466	2.59813		Up	0	0	0	0	0	0	0	0	0	0	0	0	0	1	0	0	0	0	0	0
TC0X000051.hg.1	TLR7	toll-like receptor 7	51284	chrX(+):12885202-12908499	50	Coding	3.65648	3.64112	5.42413	0.757795	2.31481e-07	-1.0107	3.40499		Up	0	0	0	0	0	0	0	0	0	0	0	0	0	0	0	0	0	0	0	0
TC0X000052.hg.1	TLR8	toll-like receptor 8	51311	chrX(+):12924739-12941288	50	Coding	4.48083	4.46046	6.19815	0.76898	8.23324e-06	-1.01422	3.28824		Up	0	1	1	1	0	0	0	0	0	0	0	0	0	0	0	0	0	0	0	0
TC0X000112.hg.1	SAT1	spermidine/spermine N1-acetyltransferase 1	6303	chrX(+):23801275-23804343	222	Coding	5.45547	5.4369	7.0657	0.656078	4.64269e-06	-1.01295	3.05302		Up	0	0	0	0	0	0	0	0	0	0	0	0	0	0	0	0	0	0	0	0
TC0X000171.hg.1	CYBB	cytochrome b-245, beta polypeptide	1536	chrX(+):37639264-37672714	168	Coding	6.72232	7.12149	9.35057	0.896214	5.26428e-05	1.31875	6.18277		Up	0	0	0	0	0	0	0	0	0	0	0	0	0	0	0	1	0	0	0	0
TC0X000222.hg.1	RP2	retinitis pigmentosa 2 (X-linked recessive)	6102	chrX(+):46696347-46741793	63	Coding	4.70124	4.70371	5.84083	0.648717	5.20917e-06	1.00172	2.20318		Up	0	0	0	0	0	0	0	0	0	0	0	0	0	0	0	0	0	0	0	0
TC0X000356.hg.1	MIR223	microRNA 223	407008	chrX(+):65235303-65240264	50	Coding	3.99245	3.98565	5.18305	0.479499	1.15385e-06	-1.00472	2.28247		Up	0	0	0	0	0	0	0	0	0	0	0	0	0	0	0	0	0	0	0	0
TC0X000464.hg.1	DIAPH2	diaphanous homolog 2 (Drosophila)	1730	chrX(+):95939662-96859996	329	Coding	4.41575	4.43981	5.66317	0.409936	8.23632e-07	1.01681	2.37416		Up	0	0	0	0	0	0	0	0	0	0	0	0	0	0	0	0	0	0	0	0
TC0X000575.hg.1	IL13RA1	interleukin 13 receptor, alpha 1	3597	chrX(+):117861535-117928502	180	Coding	4.54867	4.52583	6.78245	0.792842	2.05971e-06	-1.01596	4.70364		Up	0	0	0	0	0	0	0	0	0	0	0	0	0	1	0	0	0	0	0	0
TC0X000882.hg.1	AP1S2	adaptor-related protein complex 1, sigma 2 subunit	8905	chrX(-):15843929-15873100	206	Coding	4.77156	4.81134	6.01867	0.355287	5.0331e-07	1.02796	2.37367		Up	0	0	0	0	0	0	0	1	0	0	0	0	0	0	0	0	0	0	0	0
TC0X000939.hg.1	CXorf21	chromosome X open reading frame 21	80231	chrX(-):30576941-30596033	60	Coding	4.80096	4.89956	6.20762	0.7463	2.75322e-06	1.07074	2.65123		Up	0	0	0	0	0	0	0	0	0	0	0	0	0	0	0	0	0	0	0	0
TC0X001122.hg.1	---	cdna:putative chromosome:GRCh37:X:70403409:70418025:-1 gene:ENSG00000228427 gene_biotype:antisense transcript_biotype:antisense | cdna:all chromosome:VEGA50:X:70403409:70418025:-1 Gene:OTTHUMG00000021796		chrX(-):70403409-70418025	30	Coding	3.67416	3.8632	4.85773	0.145357	7.5445e-06	1.14001	2.27139		Up	0	0	0	0	0	0	0	0	0	0	0	0	0	0	0	0	0	0	0	0
TC0X001218.hg.1	BTK	Bruton agammaglobulinemia tyrosine kinase	695	chrX(-):100604435-100645770	353	Coding	3.845	3.9743	5.8211	0.457453	1.80128e-07	1.09377	3.93429		Up	1	0	0	0	1	0	0	0	0	0	0	0	0	0	0	0	0	0	0	0
TC0X001410.hg.1	---	ncrna:miRNA chromosome:GRCh37:X:134945432:134945507:-1 gene:ENSG00000216150 gene_biotype:miRNA transcript_biotype:miRNA		chrX(-):134945432-134945507	27	Coding	6.56118	6.50715	5.5358	0.806231	8.53207e-06	-1.03816	-2.03549		Down	0	0	0	0	0	0	0	0	0	0	0	0	0	0	0	0	0	0	0	0
TC0X001411.hg.1	---	ncrna:miRNA chromosome:GRCh37:X:134962687:134962758:-1 gene:ENSG00000251989 gene_biotype:miRNA transcript_biotype:miRNA		chrX(-):134962687-134962758	26	Coding	6.27407	6.22245	5.25258	0.821906	1.09535e-05	-1.03643	-2.03001		Down	0	0	0	0	0	0	0	0	0	0	0	0	0	0	0	0	0	0	0	0
TC0X001496.hg.1	---	uc022chb.1		chrX(-):151561432-151561510	30	Coding	5.56516	5.62569	4.42918	0.926082	1.9022e-05	1.04284	-2.19769		Down	0	0	0	0	0	0	0	0	0	0	0	0	0	0	0	0	0	0	0	0
TC0X001497.hg.1	---	uc022chc.1		chrX(-):151561652-151561735	30	Coding	3.559	3.58558	2.47299	0.929658	9.84667e-05	1.01859	-2.12286		Down	0	0	0	0	0	0	0	0	0	0	0	0	0	0	0	0	0	0	0	0
TC0X001543.hg.1	GAB3	GRB2-associated binding protein 3	139716	chrX(-):153903527-153979858	155	Coding	5.0991	5.10529	6.11547	0.35538	6.10793e-07	1.0043	2.02282		Up	0	0	0	0	0	0	0	0	0	0	0	0	0	0	0	0	0	0	0	0
TC0X001567.hg.1	---	accn=NR_027760_2 class=lncRNA name= ref=RefGeneNoncode transcriptId=NR_027760_2 cpcScore=2.4223800 cnci=-0.2476909		chrX(+):1387693-1428828	116	NonCoding	4.46365	4.56342	6.47591	0.481899	2.79152e-07	1.07161	4.03414		Up	0	0	0	0	0	0	0	0	0	0	0	0	0	0	0	0	0	0	0	0
TC0X001624.hg.1	---	accn=NR_027783 class=lncRNA name= ref=RefGeneNoncode transcriptId=NR_027783 cpcScore=2.0757800 cnci=-0.3306485 | accn=CR624470 class=mRNAlike lncRNA name=NULL ref=H-invitational v7.5 transcriptId=HIT000303665 cpcScore=-0.3967830 cnci=-0.3726592		chrX(+):23801275-23804327	80	NonCoding	6.11614	6.04934	7.83847	0.766248	6.32559e-06	-1.04739	3.29969		Up	0	0	0	0	0	0	0	0	0	0	0	0	0	0	0	0	0	0	0	0
TC0X001746.hg.1	---	accn=NULL class=lncRNA name= ref=UCSCGeneNoncode transcriptId=uc004dwg.1 cpcScore=-1.1224500 cnci=-0.2599494 | accn=NULL class=lncRNA name= ref=UCSCGeneNoncode transcriptId=uc011mox.1 cpcScore=-1.1162700 cnci=-0.2586438		chrX(+):65235303-65240264	30	NonCoding	5.38214	5.35458	6.75889	0.561481	3.74574e-07	-1.01929	2.59682		Up	0	0	0	0	0	0	0	0	0	0	0	0	0	0	0	0	0	0	0	0
TC0X001951.hg.1	---	linc-PPP2R3B-2 chrX:-:698299-698866		chrX(-):698300-698866	27	NonCoding	9.40428	9.46611	8.14556	0.854212	0.000315893	1.04379	-2.39284		Down	0	0	0	0	0	0	0	0	0	0	0	0	0	0	0	0	0	0	0	0
TC0X002107.hg.1	---	linc-IL2RG chrX:-:70403408-70418025		chrX(-):70403409-70418025	30	NonCoding	3.57399	3.75583	4.80695	0.143715	4.32261e-06	1.13433	2.35048		Up	0	0	0	0	0	0	0	0	0	0	0	0	0	0	0	0	0	0	0	0
TC0X002130.hg.1	---	accn=BC027222 class=mRNAlike lncRNA name=Human lncRNA ref=JounralRNA transcriptId=140 cpcScore=-1.1734000 cnci=-0.3953118		chrX(-):73430372-73433495	30	NonCoding	4.23438	4.55984	5.59175	0.123244	1.91891e-05	1.25307	2.56219		Up	0	0	0	0	0	0	0	0	0	0	0	0	0	0	0	0	0	0	0	0
TC0X002155.hg.1	---	accn=AF153755 class=mRNAlike lncRNA name=NULL ref=H-invitational v7.5 transcriptId=HIT000071868 cpcScore=1.5881400 cnci=-0.2337586		chrX(-):100625027-100630272	40	NonCoding	3.53816	3.66845	6.44282	0.646183	2.62802e-07	1.09451	7.48839		Up	0	0	0	0	0	0	0	0	0	0	0	0	0	0	0	0	0	0	0	0
TC0X002184.hg.1	---	accn=AJ227865 class=mRNAlike lncRNA name=NULL ref=H-invitational v7.5 transcriptId=HIT000245014 cpcScore=-1.1823500 cnci=-0.4095214		chrX(-):108975214-108975708	30	NonCoding	2.04858	2.08403	3.09033	0.0680472	1.86873e-06	1.02488	2.05873		Up	0	0	0	0	0	0	0	0	0	0	0	0	0	0	0	0	0	0	0	0
TC0X002258.hg.1	---	linc-SOX3-2 chrX:-:139805657-139806390 | linc-SOX3-2 chrX:-:139805888-139806390		chrX(-):139805658-139806390	39	NonCoding	8.00077	7.84417	6.32046	0.923801	1.71742e-06	-1.11465	-3.20495		Down	0	0	0	0	0	0	0	0	0	0	0	0	0	0	0	0	0	0	0	0
TC0X002337.hg.1	ACSL4	acyl-CoA synthetase long-chain family member 4	2182	chrX(-):108872579-108976632	296	Coding	4.82239	4.82687	5.94	0.622089	1.66485e-06	1.00311	2.16988		Up	0	0	0	0	0	0	0	0	0	0	0	0	0	0	0	0	0	0	0	0
TC0Y000006.hg.1	CSF2RA	colony stimulating factor 2 receptor, alpha, low-affinity (granulocyte-macrophage)	1438	chrY(+):1337693-1379274	186	Coding	4.86197	4.85866	6.32053	0.465613	6.55174e-07	-1.0023	2.74833		Up	0	0	0	0	0	0	0	0	0	0	0	0	0	1	0	0	0	0	0	0
TC0Y000008.hg.1	IL3RA	interleukin 3 receptor, alpha (low affinity)	3563	chrY(+):1405509-1451582	133	Coding	4.27833	4.29156	5.60258	0.230699	6.26309e-08	1.00922	2.50403		Up	0	0	0	0	0	0	0	0	0	0	0	0	0	1	0	0	0	0	0	0
TC0Y000047.hg.1	---	DQ590589,uc004fsq.2		chrY(+):13332095-13332124	6	Coding	8.58652	8.6263	7.49533	0.877597	0.000168562	1.02796	-2.13049		Down	0	0	0	0	0	0	0	0	0	0	0	0	0	0	0	0	0	0	0	0
TC0Y000157.hg.1	---	DQ590126,uc004fsr.1		chrY(-):13334589-13334618	6	Coding	7.98855	8.1093	6.81463	0.68024	1.31287e-05	1.0873	-2.25625		Down	0	0	0	0	0	0	0	0	0	0	0	0	0	0	0	0	0	0	0	0
TC0Y000217.hg.1	---	DQ596138,uc011nbx.1		chrY(-):27604352-27604379	4	Coding	6.41154	6.36764	5.39765	0.788913	0.000350458	-1.0309	-2.01934		Down	0	0	0	0	0	0	0	0	0	0	0	0	0	0	0	0	0	0	0	0
TC10000145.hg.1	PLXDC2	plexin domain containing 2	84898	chr10(+):20105168-20569286	210	Coding	4.63719	4.69505	6.79922	0.805023	1.35383e-05	1.04091	4.47544		Up	0	0	0	0	0	0	0	0	0	0	0	0	0	0	0	0	0	0	0	0
TC10000182.hg.1	RN5S307	RNA, 5S ribosomal 307		chr10(+):26798518-26798633	30	Coding	5.52903	5.81809	6.57357	0.10391	2.86666e-06	1.22184	2.06272		Up	0	0	0	0	0	0	0	0	0	0	0	0	0	0	0	0	0	0	0	0
TC10000212.hg.1	---	ncrna:snRNA chromosome:GRCh37:10:30725515:30725576:1 gene:ENSG00000252926 gene_biotype:snRNA transcript_biotype:snRNA		chr10(+):30725515-30725576	30	Coding	4.41095	4.67406	5.52549	0.0285387	9.73117e-07	1.20007	2.16525		Up	0	0	0	0	0	0	0	0	0	0	0	0	0	0	0	0	0	0	0	0
TC10000264.hg.1	---	havana:lincRNA chromosome:GRCh37:10:43191483:43201901:1 gene:ENSG00000234864 gene_biotype:lincRNA transcript_biotype:lincRNA | cdna:all chromosome:VEGA50:10:43191483:43201901:1 Gene:OTTHUMG00000018018		chr10(+):43191483-43201901	30	Coding	4.70727	4.65319	3.62594	0.470124	6.85125e-09	-1.03819	-2.11597		Down	0	0	0	0	0	0	0	0	0	0	0	0	0	0	0	0	0	0	0	0
TC10000293.hg.1	ALOX5	arachidonate 5-lipoxygenase	240	chr10(+):45869624-45941567	240	Coding	5.7948	5.78832	7.01069	0.652994	2.86545e-05	-1.0045	2.32285		Up	0	0	0	0	0	0	0	0	0	0	0	0	0	0	0	0	0	0	0	0
TC10000296.hg.1	RN5S310	RNA, 5S ribosomal 310		chr10(+):46351755-46351870	30	Coding	7.15114	7.24989	5.71667	0.976157	6.79492e-06	1.07085	-2.70283		Down	0	0	0	0	0	0	0	0	0	0	0	0	0	0	0	0	0	0	0	0
TC10000297.hg.1	RN5S311	RNA, 5S ribosomal 311		chr10(+):46742028-46742143	30	Coding	7.26271	7.33971	5.75318	0.976141	1.0839e-05	1.05483	-2.84717		Down	0	0	0	0	0	0	0	0	0	0	0	0	0	0	0	0	0	0	0	0
TC10000303.hg.1	---	cdna:known chromosome:GRCh37:10:47186203:47192185:1 gene:ENSG00000224919 gene_biotype:antisense transcript_biotype:antisense | cdna:all chromosome:VEGA50:10:47186203:47192185:1 Gene:OTTHUMG00000018119		chr10(+):47186203-47192185	30	Coding	6.98491	7.05167	5.88175	0.952567	0.000389137	1.04736	-2.14825		Down	0	0	0	0	0	0	0	0	0	0	0	0	0	0	0	0	0	0	0	0
TC10000305.hg.1	RN5S312	RNA, 5S ribosomal 312		chr10(+):47222341-47222456	30	Coding	7.30757	7.37075	5.702	0.995022	4.87025e-06	1.04477	-3.04315		Down	0	0	0	0	0	0	0	0	0	0	0	0	0	0	0	0	0	0	0	0
TC10000318.hg.1	RN5S314	RNA, 5S ribosomal 314		chr10(+):48931789-48931904	30	Coding	7.26271	7.33971	5.75318	0.976141	1.0839e-05	1.05483	-2.84717		Down	0	0	0	0	0	0	0	0	0	0	0	0	0	0	0	0	0	0	0	0
TC10000321.hg.1	RN5S315	RNA, 5S ribosomal 315		chr10(+):49248476-49248591	30	Coding	7.30757	7.37075	5.702	0.995022	4.87025e-06	1.04477	-3.04315		Down	0	0	0	0	0	0	0	0	0	0	0	0	0	0	0	0	0	0	0	0
TC10000333.hg.1	RN5S316	RNA, 5S ribosomal 316		chr10(+):51255380-51255495	30	Coding	7.15114	7.24989	5.71667	0.976157	6.79492e-06	1.07085	-2.70283		Down	0	0	0	0	0	0	0	0	0	0	0	0	0	0	0	0	0	0	0	0
TC10000348.hg.1	MIR605	microRNA 605	693190	chr10(+):53059333-53059415	30	Coding	4.52394	4.51271	3.4827	0.894776	8.41429e-07	-1.00782	-2.058		Down	0	0	0	0	0	0	0	0	0	0	0	0	0	0	0	0	0	0	0	0
TC10000360.hg.1	UBE2D1	ubiquitin-conjugating enzyme E2D 1	7321	chr10(+):60094735-60130513	111	Coding	5.06823	5.05002	6.09694	0.706973	1.63834e-05	-1.0127	2.04021		Up	0	0	0	0	0	0	0	0	0	0	0	0	0	0	0	0	0	0	0	0
TC10000415.hg.1	SRGN	serglycin	5552	chr10(+):70847828-70864567	70	Coding	7.75897	7.63266	8.89324	0.887731	7.9687e-06	-1.0915	2.19507		Up	0	1	1	1	0	0	0	0	0	0	0	0	0	0	0	0	0	0	0	0
TC10000466.hg.1	RN5S320	RNA, 5S ribosomal 320		chr10(+):75466248-75466371	30	Coding	6.67445	6.73278	5.28247	0.933913	5.93439e-06	1.04126	-2.62438		Down	0	0	0	0	0	0	0	0	0	0	0	0	0	0	0	0	0	0	0	0
TC10000624.hg.1	---	havana:sense_intronic chromosome:GRCh37:10:89638449:89640184:1 gene:ENSG00000224745 gene_biotype:sense_intronic transcript_biotype:sense_intronic | cdna:all chromosome:VEGA50:10:89638449:89640184:1 Gene:OTTHUMG00000018686		chr10(+):89638449-89640184	30	Coding	1.56162	1.6252	2.80247	0.137777	2.04127e-06	1.04505	2.36338		Up	0	0	0	0	0	0	0	0	0	0	0	0	0	0	0	0	0	0	0	0
TC10000629.hg.1	LIPN	lipase, family member N	643418	chr10(+):90519952-90537999	110	Coding	2.926	3.00544	4.02023	0.342912	0.00037174	1.05661	2.13499		Up	0	0	0	0	0	0	0	0	0	0	0	0	0	0	0	0	0	0	0	0
TC10000815.hg.1	MIR4295	microRNA 4295	100422909	chr10(+):114393929-114394013	30	Coding	3.03625	3.09744	4.06296	0.414593	1.07924e-05	1.04333	2.03737		Up	0	0	0	0	0	0	0	0	0	0	0	0	0	0	0	0	0	0	0	0
TC10000864.hg.1	---	BC042590,uc001ldx.3		chr10(+):120871442-120873209	30	Coding	3.7724	4.06305	5.0764	0.0292694	1.38262e-07	1.22319	2.46912		Up	0	0	0	0	0	0	0	0	0	0	0	0	0	0	0	0	0	0	0	0
TC10000922.hg.1	PTPRE	protein tyrosine phosphatase, receptor type, E	5791	chr10(+):129705325-129884164	472	Coding	5.27285	5.22814	6.46459	0.670297	2.11316e-07	-1.03147	2.28428		Up	0	0	0	0	0	0	0	0	0	0	0	0	0	0	0	0	0	0	0	0
TC10001247.hg.1	RN5S313	RNA, 5S ribosomal 313		chr10(-):48206895-48207010	30	Coding	7.30757	7.37075	5.702	0.995022	4.87025e-06	1.04477	-3.04315		Down	0	0	0	0	0	0	0	0	0	0	0	0	0	0	0	0	0	0	0	0
TC10001284.hg.1	RN5S317	RNA, 5S ribosomal 317		chr10(-):51739425-51739540	30	Coding	7.26271	7.33971	5.75318	0.976141	1.0839e-05	1.05483	-2.84717		Down	0	0	0	0	0	0	0	0	0	0	0	0	0	0	0	0	0	0	0	0
TC10001330.hg.1	---	AX747628,uc001jmq.1		chr10(-):65005260-65007599	30	Coding	3.83079	4.01638	4.99095	0.100032	1.51295e-05	1.13728	2.23482		Up	0	0	0	0	0	0	0	0	0	0	0	0	0	0	0	0	0	0	0	0
TC10001374.hg.1	PSAP	prosaposin	5660	chr10(-):73576055-73611126	264	Coding	7.40672	7.48724	9.0814	0.724083	4.21965e-06	1.0574	3.19248		Up	0	0	0	0	0	0	0	0	0	0	0	0	0	0	0	0	0	0	0	0
TC10001484.hg.1	---	cdna:known chromosome:GRCh37:10:88769542:88775539:-1 gene:ENSG00000229969 gene_biotype:antisense transcript_biotype:antisense | cdna:all chromosome:VEGA50:10:88769542:88775539:-1 Gene:OTTHUMG00000018659		chr10(-):88769542-88775539	30	Coding	7.18907	7.26578	6.10737	0.955002	0.000327759	1.05461	-2.11652		Down	0	0	0	0	0	0	0	0	0	0	0	0	0	0	0	0	0	0	0	0
TC10001535.hg.1	MYOF	myoferlin	26509	chr10(-):95066186-95242074	667	Coding	3.91687	3.96418	5.20979	0.242721	1.02975e-05	1.03334	2.45024		Up	0	0	0	0	0	0	0	0	0	0	0	0	0	0	0	0	0	0	0	0
TC10001555.hg.1	BLNK	B-cell linker	29760	chr10(-):97951455-98031333	280	Coding	4.25203	4.25926	5.28594	0.435796	3.5861e-05	1.00503	2.04756		Up	0	0	0	0	0	0	0	0	0	0	0	0	0	0	0	0	0	0	0	0
TC10001559.hg.1	PIK3AP1	phosphoinositide-3-kinase adaptor protein 1	118788	chr10(-):98353069-98480279	280	Coding	5.05559	5.10041	6.58443	0.571064	1.80483e-07	1.03156	2.88554		Up	0	0	0	0	0	0	0	0	0	0	0	0	0	0	0	0	0	0	0	0
TC10001575.hg.1	---	uc021pwt.1		chr10(-):99836118-99836178	27	Coding	4.41855	4.72258	3.38893	0.440979	2.43645e-05	1.23459	-2.04148		Down	0	0	0	0	0	0	0	0	0	0	0	0	0	0	0	0	0	0	0	0
TC10001683.hg.1	KIAA1598	KIAA1598	57698	chr10(-):118615739-118886097	320	Coding	3.91274	4.12975	5.44934	0.476134	1.11887e-06	1.16232	2.90109		Up	0	0	0	0	0	0	0	0	0	0	0	0	0	0	0	0	0	0	0	0
TC10001725.hg.1	CHST15	carbohydrate (N-acetylgalactosamine 4-sulfate 6-O) sulfotransferase 15	51363	chr10(-):125767182-125853206	248	Coding	4.66831	4.65358	5.97295	0.715269	3.6491e-06	-1.01026	2.47023		Up	0	0	0	0	0	0	0	0	0	0	0	0	0	0	0	0	0	0	0	0
TC10001946.hg.1	---	accn=AK130834 class=mRNAlike lncRNA name=Human lncRNA ref=JounralRNA transcriptId=2452 cpcScore=-1.0235700 cnci=-0.3435078		chr10(+):26823287-26824417	30	NonCoding	4.11667	4.50043	5.2389	0.194675	2.18075e-06	1.30475	2.17684		Up	0	0	0	0	0	0	0	0	0	0	0	0	0	0	0	0	0	0	0	0
TC10001968.hg.1	---	linc-LYZL1-3 chr10:+:29386255-29386746		chr10(+):29386256-29386746	30	NonCoding	4.82801	5.0142	3.53421	0.788173	2.23193e-07	1.13776	-2.45172		Down	0	0	0	0	0	0	0	0	0	0	0	0	0	0	0	0	0	0	0	0
TC10002068.hg.1	---	accn=AY425959 class=mRNAlike lncRNA name=NULL ref=H-invitational v7.5 transcriptId=HIT000254574 cpcScore=1.7689900 cnci=-0.1001894		chr10(+):51585312-51586347	30	NonCoding	6.63516	6.6415	7.67195	0.816182	3.17244e-05	1.00441	2.05167		Up	0	0	0	0	0	0	0	0	0	0	0	0	0	0	0	0	0	0	0	0
TC10002107.hg.1	---	accn=NR_036430 class=lncRNA name= ref=RefGeneNoncode transcriptId=NR_036430 cpcScore=1.4305400 cnci=-0.3289798		chr10(+):70847828-70864567	30	NonCoding	8.08961	8.00145	9.32801	0.949285	4.66514e-06	-1.06301	2.35938		Up	0	0	0	0	0	0	0	0	0	0	0	0	0	0	0	0	0	0	0	0
TC10002323.hg.1	---	accn=NULL class=lncRNA name= ref=UCSCGeneNoncode transcriptId=uc001ldx.2 cpcScore=0.3250320 cnci=-0.3514483		chr10(+):120871442-120873202	30	NonCoding	3.35191	3.60236	4.6504	0.0625156	3.72359e-07	1.18958	2.45971		Up	0	0	0	0	0	0	0	0	0	0	0	0	0	0	0	0	0	0	0	0
TC10002396.hg.1	---	accn=NULL class=mRNAlike lncRNA name=vega lncRNA ref=GENCODE transcriptId=OTTHUMT00000046441 cpcScore=-1.0584500 cnci=-0.2899200		chr10(-):2337277-2347269	30	NonCoding	4.27616	4.19734	3.13802	0.757669	1.02572e-05	-1.05616	-2.20098		Down	0	0	0	0	0	0	0	0	0	0	0	0	0	0	0	0	0	0	0	0
TC10002480.hg.1	---	accn=BC067233 class=mRNAlike lncRNA name=Human lncRNA ref=JounralRNA transcriptId=2429 cpcScore=-0.3779870 cnci=-0.4344857		chr10(-):14946614-14947829	30	NonCoding	3.62263	3.85781	4.92863	0.300957	1.25861e-05	1.17705	2.47254		Up	0	0	0	0	0	0	0	0	0	0	0	0	0	0	0	0	0	0	0	0
TC10002674.hg.1	---	accn=NULL class=lncRNA name= ref=UCSCGeneNoncode transcriptId=uc001jmq.1 cpcScore=-0.1188160 cnci=-0.2503897		chr10(-):65005260-65007599	30	NonCoding	4.18622	4.41203	5.34226	0.0567307	2.79734e-06	1.16943	2.22845		Up	0	0	0	0	0	0	0	0	0	0	0	0	0	0	0	0	0	0	0	0
TC10002856.hg.1	---	accn=BC017894 class=mRNAlike lncRNA name=Human lncRNA ref=JounralRNA transcriptId=2617 cpcScore=-1.3524300 cnci=-0.3614782		chr10(-):120451873-120453047	30	NonCoding	4.44777	4.85284	5.52538	0.024694	5.94154e-07	1.32415	2.11054		Up	0	0	0	0	0	0	0	0	0	0	0	0	0	0	0	0	0	0	0	0
TC10002908.hg.1	---	linc-TCERG1L-3 chr10:-:133730127-133733387		chr10(-):133730128-133733387	29	NonCoding	7.30113	7.46656	6.20409	0.981296	0.000309185	1.1215	-2.13915		Down	0	0	0	0	0	0	0	0	0	0	0	0	0	0	0	0	0	0	0	0
TC10002943.hg.1	ENTPD1	ectonucleoside triphosphate diphosphohydrolase 1	953	chr10(+):97454774-97637023	405	Coding	3.84426	3.84495	5.12121	0.506634	4.76095e-06	1.00048	2.42326		Up	0	0	0	0	0	0	0	0	0	0	0	0	0	0	0	0	0	0	0	0
TC11000208.hg.1	FAR1	fatty acyl CoA reductase 1	84188	chr11(+):13690206-13753893	178	Coding	4.9683	4.9743	6.10139	0.396094	9.96937e-07	1.00416	2.19327		Up	0	0	0	0	0	0	0	0	0	0	0	0	0	0	0	0	0	0	0	0
TC11000263.hg.1	---	havana:lincRNA chromosome:GRCh37:11:22513658:22524392:1 gene:ENSG00000255357 gene_biotype:lincRNA transcript_biotype:lincRNA		chr11(+):22513658-22524392	30	Coding	5.03341	5.13745	4.00321	0.596026	1.17806e-07	1.07477	-2.04231		Down	0	0	0	0	0	0	0	0	0	0	0	0	0	0	0	0	0	0	0	0
TC11000327.hg.1	CAT	catalase	847	chr11(+):34460472-34493609	190	Coding	5.77959	5.64025	7.05894	0.908472	1.22023e-07	-1.1014	2.42729		Up	0	0	0	0	0	0	0	0	0	0	0	0	0	0	0	0	0	0	0	0
TC11000439.hg.1	OR5D18	olfactory receptor, family 5, subfamily D, member 18	219438	chr11(+):55587083-55588073	17	Coding	4.65007	4.83607	3.53655	0.997687	6.24298e-07	1.1376	-2.16374		Down	0	0	0	0	0	0	0	0	0	0	0	0	0	0	0	0	0	0	0	0
TC11000575.hg.1	RTN3	reticulon 3	10313	chr11(+):63448918-63527363	140	Coding	5.29713	5.18134	6.42509	0.772647	5.89555e-06	-1.08357	2.18549		Up	0	0	0	0	0	0	0	0	0	0	0	0	0	0	0	0	0	0	0	0
TC11000628.hg.1	MIR612|NEAT1|LOC100653017	microRNA 612|nuclear paraspeckle assembly transcript 1 (non-protein coding)|uncharacterized LOC100653017	283131|100653017|693197	chr11(+):65190269-65213011	40	Coding	6.86587	7.05485	8.04605	0.0952537	1.36416e-07	1.13996	2.26605		Up	0	0	0	0	0	0	0	0	0	0	0	0	0	0	0	0	0	0	0	0
TC11000681.hg.1	---	ncrna:snoRNA chromosome:GRCh37:11:66988379:66988487:1 gene:ENSG00000238892 gene_biotype:snoRNA transcript_biotype:snoRNA		chr11(+):66988379-66988487	30	Coding	1.80294	2.02252	2.86152	0.0635707	4.87401e-05	1.16439	2.08287		Up	0	0	0	0	0	0	0	0	0	0	0	0	0	0	0	0	0	0	0	0
TC11001048.hg.1	SIDT2	SID1 transmembrane family, member 2	51092	chr11(+):117049449-117068161	372	Coding	5.68212	5.73353	6.7325	0.357623	2.74673e-07	1.03628	2.07107		Up	0	0	0	0	0	0	0	0	0	0	0	0	0	0	0	0	0	0	0	0
TC11001187.hg.1	---	ncrna:misc_RNA chromosome:GRCh37:11:128900354:128900467:1 gene:ENSG00000206847 gene_biotype:misc_RNA transcript_biotype:misc_RNA		chr11(+):128900354-128900467	30	Coding	3.72034	3.88002	2.55784	0.317363	1.87119e-05	1.11704	-2.23845		Down	0	0	0	0	0	0	0	0	0	0	0	0	0	0	0	0	0	0	0	0
TC11001194.hg.1	APLP2	amyloid beta (A4) precursor-like protein 2	334	chr11(+):129939716-130014706	272	Coding	6.41982	6.33757	7.82837	0.904882	2.66255e-05	-1.05867	2.65471		Up	0	0	0	0	0	0	0	0	0	0	0	0	0	0	0	0	0	0	0	0
TC11001224.hg.1	---	cdna:known chromosome:GRCh37:11:86612:87605:-1 gene:ENSG00000224777 gene_biotype:pseudogene transcript_biotype:processed_transcript		chr11(-):86612-87605	30	Coding	5.618	5.66787	4.4454	0.865818	2.76201e-05	1.03517	-2.25419		Down	0	0	0	0	0	0	0	0	0	0	0	0	0	0	0	0	0	0	0	0
TC11001375.hg.1	OR5P2	olfactory receptor, family 5, subfamily P, member 2	120065	chr11(-):7817452-7818520	27	Coding	4.05545	3.82491	2.99447	0.446325	7.42983e-05	-1.17327	-2.08636		Down	0	0	0	0	0	0	0	0	0	0	0	0	0	0	0	0	0	0	0	0
TC11001660.hg.1	---	DQ599212,uc010rgc.2		chr11(-):45723605-45723632	4	Coding	4.88735	4.96761	3.78437	0.715868	0.000682227	1.05721	-2.14798		Down	0	0	0	0	0	0	0	0	0	0	0	0	0	0	0	0	0	0	0	0
TC11001706.hg.1	---	DQ598733,uc010rgk.1		chr11(-):45742831-45742860	6	Coding	3.24807	3.17915	2.09046	0.717715	5.6446e-05	-1.04893	-2.23087		Down	0	0	0	0	0	0	0	0	0	0	0	0	0	0	0	0	0	0	0	0
TC11001768.hg.1	OR5I1	olfactory receptor, family 5, subfamily I, member 1	10798	chr11(-):55702932-55703876	30	Coding	5.31964	5.50834	4.18401	0.999284	2.50653e-06	1.13974	-2.19715		Down	0	0	0	0	0	0	0	0	0	0	0	0	0	0	0	0	0	0	0	0
TC11001806.hg.1	OR5B17	olfactory receptor, family 5, subfamily B, member 17	219965	chr11(-):58125597-58126542	30	Coding	4.16543	4.1869	3.15192	0.511607	4.83806e-07	1.01499	-2.01882		Down	0	0	0	0	0	0	0	0	0	0	0	0	0	0	0	0	0	0	0	0
TC11001818.hg.1	MPEG1	macrophage expressed 1	219972	chr11(-):58975983-58980494	74	Coding	7.27131	7.42403	9.52473	0.964429	1.21729e-05	1.11166	4.76813		Up	0	0	0	0	0	0	0	0	0	0	0	0	0	0	0	0	0	0	0	0
TC11001839.hg.1	MS4A6A	membrane-spanning 4-domains, subfamily A, member 6A	64231	chr11(-):59939080-59952139	233	Coding	4.11567	4.4192	6.48746	0.604217	4.45882e-07	1.23417	5.17584		Up	0	0	0	0	0	0	0	0	0	0	0	0	0	0	0	0	0	0	0	0
TC11001840.hg.1	MS4A4E	membrane-spanning 4-domains, subfamily A, member 4E		chr11(-):59968726-60010561	90	Coding	3.99558	4.13779	5.20564	0.279704	4.24126e-05	1.10359	2.31346		Up	0	0	0	0	0	0	0	0	0	0	0	0	0	0	0	0	0	0	0	0
TC11002092.hg.1	ARRB1	arrestin, beta 1	408	chr11(-):74971166-75062875	197	Coding	6.04785	5.89964	7.16906	0.982512	7.65722e-06	-1.10819	2.1753		Up	0	0	0	0	0	0	0	0	0	0	0	0	0	0	0	0	0	0	0	0
TC11002123.hg.1	PAK1	p21 protein (Cdc42/Rac)-activated kinase 1	5058	chr11(-):77032752-77185108	284	Coding	4.8168	4.77541	6.23161	0.703655	1.25634e-06	-1.02911	2.66624		Up	1	0	0	0	1	0	0	0	0	0	0	0	0	0	0	0	0	0	0	0
TC11002165.hg.1	PICALM	phosphatidylinositol binding clathrin assembly protein	8301	chr11(-):85668214-85780924	337	Coding	6.19562	6.1416	7.36413	0.655518	5.87062e-07	-1.03815	2.2478		Up	0	0	0	0	0	0	0	0	0	0	0	0	0	0	0	0	0	0	0	0
TC11002175.hg.1	CTSC	cathepsin C	1075	chr11(-):88026760-88070955	167	Coding	5.89124	5.83204	7.20635	0.824819	5.89058e-10	-1.04189	2.48821		Up	0	0	0	0	0	0	0	0	0	0	0	0	0	0	0	0	0	0	0	0
TC11002344.hg.1	AMICA1	adhesion molecule, interacts with CXADR antigen 1	120425	chr11(-):118064442-118095809	203	Coding	6.10658	6.02169	7.50282	0.778125	1.54837e-06	-1.0606	2.63214		Up	0	0	0	0	0	0	0	0	0	1	0	0	0	0	0	0	0	0	0	0
TC11002632.hg.1	---	accn=AK026283 class=mRNAlike lncRNA name=Human lncRNA ref=JounralRNA transcriptId=3478 cpcScore=-1.1739400 cnci=-0.3127231		chr11(+):36399074-36400759	30	NonCoding	4.2042	4.44918	5.22863	0.0280063	1.83093e-05	1.18507	2.03416		Up	0	0	0	0	0	0	0	0	0	0	0	0	0	0	0	0	0	0	0	0
TC11002736.hg.1	---	accn=NULL class=lncRNA name= ref=UCSCGeneNoncode transcriptId=uc001okf.1 cpcScore=0.6050320 cnci=-0.2360322		chr11(+):67064099-67065527	30	NonCoding	4.92217	5.19978	6.03471	0.065923	8.40191e-06	1.21218	2.16227		Up	0	0	0	0	0	0	0	0	0	0	0	0	0	0	0	0	0	0	0	0
TC11002955.hg.1	---	accn=NR_024515 class=lncRNA name= ref=RefGeneNoncode transcriptId=NR_024515 cpcScore=14.5988000 cnci=-0.1655781		chr11(+):129939716-130014706	140	NonCoding	6.50668	6.38208	8.06551	0.989031	2.57635e-05	-1.09021	2.94615		Up	0	0	0	0	0	0	0	0	0	0	0	0	0	0	0	0	0	0	0	0
TC11003451.hg.1	MS4A7	membrane-spanning 4-domains, subfamily A, member 7	58475	chr11(+):60145955-60163426	145	Coding	4.03096	4.46554	6.75553	0.761298	2.20367e-06	1.35152	6.60963		Up	0	0	0	0	0	0	0	0	0	0	0	0	0	0	0	0	0	0	0	0
TC11003452.hg.1	MS4A14	membrane-spanning 4-domains, subfamily A, member 14	84689	chr11(+):60163487-60185228	140	Coding	3.34158	3.66462	5.40713	0.383016	4.58115e-06	1.25096	4.18594		Up	0	0	0	0	0	0	0	0	0	0	0	0	0	0	0	0	0	0	0	0
TC11003505.hg.1	CASP1	caspase 1, apoptosis-related cysteine peptidase	834	chr11(-):104896235-104972158	230	Coding	4.93033	4.94168	6.20757	0.421944	1.9634e-07	1.0079	2.42376		Up	0	1	1	1	0	0	0	0	0	0	0	0	0	0	0	0	0	0	0	0
TC12000011.hg.1	---	ncrna:snRNA chromosome:GRCh37:12:890299:890424:1 gene:ENSG00000221439 gene_biotype:snRNA transcript_biotype:snRNA		chr12(+):890299-890424	30	Coding	3.70146	3.9005	5.07857	0.476983	1.3648e-07	1.14794	2.59747		Up	0	0	0	0	0	0	0	0	0	0	0	0	0	0	0	0	0	0	0	0
TC12000119.hg.1	CLEC4A	C-type lectin domain family 4, member A	50856	chr12(+):8276228-8291203	110	Coding	3.63345	3.58957	5.31683	0.609687	1.65149e-06	-1.03088	3.21179		Up	0	0	0	0	0	0	0	0	0	0	0	0	0	0	0	0	0	0	0	0
TC12000130.hg.1	CLEC4D	C-type lectin domain family 4, member D	338339	chr12(+):8666136-8674962	60	Coding	2.81058	2.85027	4.10356	0.951774	0.00041724	1.02789	2.45034		Up	0	0	0	0	0	0	0	0	0	0	0	0	0	0	0	0	0	0	0	0
TC12000145.hg.1	---	DQ592342,uc021qur.1		chr12(+):9499999-9500028	6	Coding	3.42638	4.00047	2.29719	0.480764	0.000797398	1.48873	-2.18737		Down	0	0	0	0	0	0	0	0	0	0	0	0	0	0	0	0	0	0	0	0
TC12000297.hg.1	FGD4	FYVE, RhoGEF and PH domain containing 4	121512	chr12(+):32552463-32798984	454	Coding	3.4955	3.49659	4.61558	0.454679	1.6023e-05	1.00076	2.17359		Up	0	0	0	0	0	0	0	0	0	0	0	0	0	0	0	0	0	0	0	0
TC12000309.hg.1	LRRK2	leucine-rich repeat kinase 2	120892	chr12(+):40590546-40763087	649	Coding	3.21944	3.49468	5.60914	0.39132	4.07773e-06	1.21019	5.24047		Up	0	0	0	0	0	0	0	0	0	0	0	0	0	0	0	0	0	0	0	0
TC12000399.hg.1	METTL7A	methyltransferase like 7A	25840	chr12(+):51317255-51326300	120	Coding	4.61923	4.47352	5.87045	0.998803	5.19259e-07	-1.10627	2.38043		Up	0	0	0	0	0	0	0	0	0	0	0	0	0	0	0	0	0	0	0	0
TC12000521.hg.1	LRP1	low density lipoprotein receptor-related protein 1	4035	chr12(+):57522276-57607134	970	Coding	5.22499	5.10953	6.3687	0.988921	2.42646e-05	-1.08333	2.20949		Up	0	0	0	0	0	0	0	0	0	0	0	0	0	0	0	0	0	0	0	0
TC12000573.hg.1	MIR548C|MIR548Z	microRNA 548c|microRNA 548z	693129|100500856	chr12(+):65016289-65016385	30	Coding	4.64174	4.92589	6.09109	0.04892	7.24224e-05	1.2177	2.73085		Up	0	0	0	0	0	0	0	0	0	0	0	0	0	0	0	0	0	0	0	0
TC12000591.hg.1	IRAK3	interleukin-1 receptor-associated kinase 3	11213	chr12(+):66582659-66648402	183	Coding	4.34749	4.44746	6.86639	0.587351	1.72301e-06	1.07175	5.73148		Up	0	0	0	0	0	0	0	0	0	0	0	0	0	0	0	0	0	0	0	0
TC12000611.hg.1	LYZ	lysozyme	4069	chr12(+):69742121-69748014	66	Coding	9.40777	9.82082	10.829	0.936529	0.000523673	1.3315	2.67806		Up	0	0	0	0	0	0	0	0	0	0	0	0	0	0	0	0	0	0	0	0
TC12000633.hg.1	---	ncrna:miRNA chromosome:GRCh37:12:74293650:74293732:1 gene:ENSG00000215944 gene_biotype:miRNA transcript_biotype:miRNA		chr12(+):74293650-74293732	23	Coding	4.62175	4.6014	3.61113	0.931486	9.71023e-06	-1.01421	-2.01478		Down	0	0	0	0	0	0	0	0	0	0	0	0	0	0	0	0	0	0	0	0
TC12000730.hg.1	PLXNC1	plexin C1	10154	chr12(+):94542499-94701451	378	Coding	5.09237	5.08918	6.47427	0.563105	2.66792e-07	-1.00221	2.6061		Up	0	0	0	0	0	0	0	0	0	0	0	0	0	0	0	0	0	0	0	0
TC12000765.hg.1	APAF1	apoptotic peptidase activating factor 1	317	chr12(+):99038919-99129211	399	Coding	5.06636	4.91701	6.09181	0.602564	5.48805e-06	-1.10907	2.0356		Up	0	0	0	0	0	0	0	0	0	0	0	0	0	0	0	0	0	0	0	0
TC12001162.hg.1	CD163	CD163 molecule	9332	chr12(-):7623409-7656489	242	Coding	3.97751	3.9466	5.29171	0.852163	0.000319498	-1.02166	2.48663		Up	0	0	0	0	0	0	0	0	0	0	0	0	0	0	0	0	0	0	0	0
TC12001165.hg.1	CLEC4C	C-type lectin domain family 4, member C	170482	chr12(-):7882011-7904201	139	Coding	3.01007	3.12436	4.55238	0.204576	3.86517e-06	1.08244	2.9126		Up	0	0	0	0	0	0	0	0	0	0	0	0	0	0	0	0	0	0	0	0
TC12001171.hg.1	C3AR1	complement component 3a receptor 1	719	chr12(-):8210898-8219067	40	Coding	4.01651	4.01088	5.17907	0.456002	1.25646e-05	-1.0039	2.23855		Up	0	0	0	0	0	0	0	0	0	1	0	0	0	0	1	0	0	0	0	0
TC12001178.hg.1	CLEC4E	C-type lectin domain family 4, member E	26253	chr12(-):8685901-8693559	90	Coding	3.78546	3.95916	5.7603	0.770766	3.90738e-05	1.12795	3.93085		Up	0	1	1	1	0	0	0	0	0	0	0	0	0	0	0	0	0	0	0	0
TC12001215.hg.1	CLEC7A	C-type lectin domain family 7, member A	64581	chr12(-):10269376-10282868	208	Coding	4.50796	4.80396	6.96067	0.567064	1.21129e-05	1.22774	5.47447		Up	1	0	0	0	0	0	0	0	0	0	0	0	0	0	0	0	1	1	0	0
TC12001227.hg.1	CSDA	cold shock domain protein A	8531	chr12(-):10851676-10875953	130	Coding	4.77274	4.7674	6.02707	0.731174	1.55363e-05	-1.0037	2.38557		Up	0	0	0	0	0	0	0	0	0	0	0	0	0	0	0	0	0	0	0	0
TC12001269.hg.1	PLBD1	phospholipase B domain containing 1	79887	chr12(-):14656595-14721283	140	Coding	5.11683	5.08641	7.12215	0.950965	2.02458e-05	-1.02131	4.01478		Up	0	0	0	0	0	0	0	0	0	0	0	0	0	0	0	0	0	0	0	0
TC12001389.hg.1	CPNE8	copine VIII	144402	chr12(-):39045987-39301232	287	Coding	3.46147	3.45292	4.68438	0.634169	3.90978e-05	-1.00594	2.33417		Up	0	0	0	0	0	0	0	0	0	0	0	0	0	0	0	0	0	0	0	0
TC12001462.hg.1	---	ncrna:misc_RNA chromosome:GRCh37:12:49321722:49321816:-1 gene:ENSG00000201678 gene_biotype:misc_RNA transcript_biotype:misc_RNA		chr12(-):49321722-49321816	30	Coding	3.89336	4.09446	5.16731	0.0941375	1.02792e-08	1.14958	2.41823		Up	0	0	0	0	0	0	0	0	0	0	0	0	0	0	0	0	0	0	0	0
TC12001504.hg.1	---	ncrna:misc_RNA chromosome:GRCh37:12:51550651:51550760:-1 gene:ENSG00000200953 gene_biotype:misc_RNA transcript_biotype:misc_RNA		chr12(-):51550651-51550760	30	Coding	3.57446	3.84357	4.79165	0.0648184	2.88666e-05	1.20506	2.32493		Up	0	0	0	0	0	0	0	0	0	0	0	0	0	0	0	0	0	0	0	0
TC12001678.hg.1	GNS	glucosamine (N-acetyl)-6-sulfatase	2799	chr12(-):65107222-65153227	210	Coding	6.10646	6.05984	7.33513	0.705612	1.04757e-05	-1.03284	2.34351		Up	0	0	0	0	0	0	0	0	0	0	0	0	0	0	0	0	0	0	0	0
TC12001767.hg.1	RN5S363	RNA, 5S ribosomal 363		chr12(-):80272085-80272199	30	Coding	1.91305	2.07596	3.04086	0.184351	2.23869e-05	1.11954	2.18527		Up	0	0	0	0	0	0	0	0	0	0	0	0	0	0	0	0	0	0	0	0
TC12001796.hg.1	DUSP6	dual specificity phosphatase 6	1848	chr12(-):89741050-89747048	139	Coding	4.46364	4.73678	6.96582	0.905666	6.66922e-05	1.20844	5.66541		Up	0	0	0	0	0	0	0	0	0	0	0	0	0	0	0	0	0	0	0	0
TC12001843.hg.1	LTA4H	leukotriene A4 hydrolase	4048	chr12(-):96394606-96437298	280	Coding	6.18343	6.12576	7.25792	0.761366	9.23824e-05	-1.04079	2.10598		Up	0	0	0	0	0	0	0	0	0	0	0	0	0	0	0	0	0	0	0	0
TC12001846.hg.1	---	ncrna:snRNA chromosome:GRCh37:12:96697153:96697291:-1 gene:ENSG00000201435 gene_biotype:snRNA transcript_biotype:snRNA		chr12(-):96697153-96697291	30	Coding	3.01726	3.2865	4.07425	0.140206	0.000179578	1.20517	2.08058		Up	0	0	0	0	0	0	0	0	0	0	0	0	0	0	0	0	0	0	0	0
TC12001865.hg.1	UHRF1BP1L	UHRF1 binding protein 1-like	23074	chr12(-):100430854-100536642	270	Coding	4.52911	4.42549	5.56817	0.603468	1.28117e-06	-1.07447	2.05489		Up	0	0	0	0	0	0	0	0	0	0	0	0	0	0	0	0	0	0	0	0
TC12001939.hg.1	CORO1C	coronin, actin binding protein, 1C	23603	chr12(-):109038885-109125372	210	Coding	4.98912	4.89658	6.61296	0.858618	1.89277e-07	-1.06624	3.08195		Up	0	0	0	0	0	0	0	0	0	0	0	0	0	0	0	0	0	0	0	0
TC12002122.hg.1	SLC15A4	solute carrier family 15, member 4	121260	chr12(-):129277739-129308541	170	Coding	4.78748	4.73673	6.08775	0.277748	6.22854e-09	-1.0358	2.46277		Up	0	0	0	0	0	0	0	0	0	0	0	0	0	0	0	0	0	0	0	0
TC12002266.hg.1	---	accn=CR407629 class=mRNAlike lncRNA name=NULL ref=H-invitational v7.5 transcriptId=HIT000267126 cpcScore=1.2145000 cnci=-0.2017386		chr12(+):16507188-16516972	30	NonCoding	2.81959	2.59936	5.05771	0.999365	2.73419e-05	-1.16492	4.71783		Up	0	0	0	0	0	0	0	0	0	0	0	0	0	0	0	0	0	0	0	0
TC12002396.hg.1	---	accn=X55077 class=mRNAlike lncRNA name=Human lncRNA ref=JounralRNA transcriptId=4413 cpcScore=5.6502500 cnci=-0.0145022		chr12(+):57593141-57599461	150	NonCoding	5.39818	5.25132	6.65253	0.905056	1.76834e-05	-1.10716	2.38559		Up	0	0	0	0	0	0	0	0	0	0	0	0	0	0	0	0	0	0	0	0
TC12002425.hg.1	---	accn=AK023663 class=mRNAlike lncRNA name=Human lncRNA ref=JounralRNA transcriptId=4435 cpcScore=-0.9852050 cnci=-0.3056178		chr12(+):66645119-66647711	30	NonCoding	3.90389	3.82178	5.96202	0.85245	1.72152e-06	-1.05856	4.16449		Up	0	0	0	0	0	0	0	0	0	0	0	0	0	0	0	0	0	0	0	0
TC12002435.hg.1	---	accn=AJ227894 class=mRNAlike lncRNA name=NULL ref=H-invitational v7.5 transcriptId=HIT000245043 cpcScore=-1.2562400 cnci=-0.4022111		chr12(+):69019050-69019431	30	NonCoding	4.55071	5.18867	5.82337	0.033718	2.48791e-05	1.55612	2.41607		Up	0	0	0	0	0	0	0	0	0	0	0	0	0	0	0	0	0	0	0	0
TC12002437.hg.1	---	accn=AF092843 class=mRNAlike lncRNA name=NULL ref=H-invitational v7.5 transcriptId=HIT000068370 cpcScore=1.0075100 cnci=-0.3012914 | accn=EU076746 class=mRNAlike lncRNA name=NULL ref=H-invitational v7.5 transcriptId=HIT000484308 cpcScore=1.3934900 cnci=-0.4344158		chr12(+):69202245-69233094	73	NonCoding	5.43854	5.66998	6.45964	0.297152	1.42265e-05	1.17401	2.02947		Up	0	0	0	0	0	0	0	0	0	0	0	0	0	0	0	0	0	0	0	0
TC12002492.hg.1	---	linc-CLLU1-11 chr12:+:88811914-88813084		chr12(+):88811915-88813084	30	NonCoding	5.70267	5.76727	4.46747	0.903665	1.77296e-06	1.04579	-2.35414		Down	0	0	0	0	0	0	0	0	0	0	0	0	0	0	0	0	0	0	0	0
TC12002520.hg.1	---	accn=NR_037687 class=lncRNA name= ref=RefGeneNoncode transcriptId=NR_037687 cpcScore=6.7736100 cnci=-0.2530751		chr12(+):94656297-94701451	118	NonCoding	5.07926	5.01876	6.42073	0.654158	7.71963e-07	-1.04282	2.53409		Up	0	0	0	0	0	0	0	0	0	0	0	0	0	0	0	0	0	0	0	0
TC12002538.hg.1	---	accn=AY294627 class=mRNAlike lncRNA name=NULL ref=H-invitational v7.5 transcriptId=HIT000085769 cpcScore=2.8541300 cnci=-0.3142786 | accn=AY166718 class=mRNAlike lncRNA name=NULL ref=H-invitational v7.5 transcriptId=HIT000084880 cpcScore=1.6140300 cnci=-0.3089944		chr12(+):102108381-102120187	80	NonCoding	3.41824	3.36088	4.52803	0.606759	3.95527e-05	-1.04056	2.15814		Up	0	0	0	0	0	0	0	0	0	0	0	0	0	0	0	0	0	0	0	0
TC12002607.hg.1	---	linc-CCDC60 chr12:+:119651505-119658735		chr12(+):119651506-119658735	30	NonCoding	4.27858	4.32678	3.25467	0.920628	1.34712e-06	1.03397	-2.03343		Down	0	0	0	0	0	0	0	0	0	0	0	0	0	0	0	0	0	0	0	0
TC12002617.hg.1	---	accn=NR_033948 class=lncRNA name= ref=RefGeneNoncode transcriptId=NR_033948 cpcScore=5.7493000 cnci=-0.1809634		chr12(+):121570631-121624354	130	NonCoding	4.49816	4.74374	5.75762	0.0866858	2.9139e-07	1.18557	2.39407		Up	0	0	0	0	0	0	0	0	0	0	0	0	0	0	0	0	0	0	0	0
TC12002644.hg.1	---	accn=CR622106 class=mRNAlike lncRNA name=Human lncRNA ref=JounralRNA transcriptId=4537 cpcScore=-1.0814500 cnci=-0.3354599		chr12(+):125514067-125515683	30	NonCoding	4.6208	4.63469	5.76574	0.338445	2.28425e-08	1.00967	2.21138		Up	0	0	0	0	0	0	0	0	0	0	0	0	0	0	0	0	0	0	0	0
TC12003131.hg.1	---	accn=AY563000 class=mRNAlike lncRNA name=NULL ref=H-invitational v7.5 transcriptId=HIT000255511 cpcScore=0.5972540 cnci=-0.2405928		chr12(-):122826057-122839031	24	NonCoding	5.30144	5.37687	6.31295	0.32435	0.000113089	1.05368	2.01602		Up	0	0	0	0	0	0	0	0	0	0	0	0	0	0	0	0	0	0	0	0
TC12003162.hg.1	---	linc-DHX37-19 chr12:-:128504489-128506621		chr12(-):128504490-128506621	15	NonCoding	5.71621	5.92022	4.67985	0.925757	1.46195e-05	1.15189	-2.05105		Down	0	0	0	0	0	0	0	0	0	0	0	0	0	0	0	0	0	0	0	0
TC12003207.hg.1	CLEC12A	C-type lectin domain family 12, member A	160364	chr12(+):10103915-10138194	137	Coding	3.8851	4.19035	6.47398	0.67545	1.34154e-05	1.23563	6.01631		Up	0	0	0	0	0	0	0	0	0	0	0	0	0	0	0	0	0	0	0	0
TC12003212.hg.1	ALDH2	aldehyde dehydrogenase 2 family (mitochondrial)	217	chr12(+):112204691-112247789	190	Coding	5.34026	5.28231	6.5739	0.933652	7.07102e-06	-1.04099	2.35159		Up	0	0	0	0	0	0	0	0	0	0	0	0	0	0	0	0	0	0	0	0
TC12003222.hg.1	ARPC3	actin related protein 2/3 complex, subunit 3, 21kDa	10094	chr12(-):110872630-110888212	161	Coding	5.09059	5.02666	6.15988	0.634848	5.83263e-08	-1.04531	2.0984		Up	1	0	0	0	0	0	0	0	0	0	0	0	0	0	0	0	0	0	0	0
TC13000005.hg.1	---	DQ579288,uc001ulw.1		chr13(+):19381510-19381539	6	Coding	7.98855	8.1093	6.81463	0.68024	1.31287e-05	1.0873	-2.25625		Down	0	0	0	0	0	0	0	0	0	0	0	0	0	0	0	0	0	0	0	0
TC13000383.hg.1	TNFSF13B	tumor necrosis factor (ligand) superfamily, member 13b	10673	chr13(+):108903588-108960832	157	Coding	4.18976	4.25962	5.61973	0.416675	1.98071e-06	1.04961	2.69442		Up	0	0	0	1	1	0	0	0	0	0	0	0	0	0	0	0	0	0	0	0
TC13000442.hg.1	---	DQ587539,uc001uly.1		chr13(-):19382527-19382564	14	Coding	8.98539	8.93658	7.9287	0.967973	0.000984134	-1.03442	-2.08016		Down	0	0	0	0	0	0	0	0	0	0	0	0	0	0	0	0	0	0	0	0
TC13000515.hg.1	FLT3	fms-related tyrosine kinase 3	2322	chr13(-):28577411-28674729	300	Coding	3.58209	3.56477	4.68374	0.383459	1.5662e-07	-1.01208	2.146		Up	0	0	0	0	0	0	0	0	0	0	0	0	0	1	0	0	0	0	0	0
TC13000550.hg.1	---	ncrna:snoRNA chromosome:GRCh37:13:32994527:32994653:-1 gene:ENSG00000212293 gene_biotype:snoRNA transcript_biotype:snoRNA		chr13(-):32994527-32994653	30	Coding	2.96219	3.39329	4.08132	0.0020176	1.19097e-07	1.34827	2.17216		Up	0	0	0	0	0	0	0	0	0	0	0	0	0	0	0	0	0	0	0	0
TC13000668.hg.1	MIR15A|MIR16-1|DLEU2	microRNA 15a|microRNA 16-1|deleted in lymphocytic leukemia 2 (non-protein coding)	406948|406950|8847	chr13(-):50556688-50699856	305	Coding	3.25449	3.40019	4.62998	0.0702484	1.77789e-08	1.10627	2.59456		Up	0	0	0	0	0	0	0	0	0	0	0	0	0	0	0	0	0	0	0	0
TC13000741.hg.1	KCTD12	potassium channel tetramerisation domain containing 12	115207	chr13(-):77454304-77460540	70	Coding	4.7732	4.86549	6.64237	0.613084	4.77629e-06	1.06606	3.65323		Up	0	0	0	0	0	0	0	0	0	0	0	0	0	0	0	0	0	0	0	0
TC13000783.hg.1	---	ncrna:miRNA chromosome:GRCh37:13:92031849:92031967:-1 gene:ENSG00000238980 gene_biotype:miRNA transcript_biotype:miRNA		chr13(-):92031849-92031967	30	Coding	8.36494	8.38559	7.34498	0.781346	8.49619e-08	1.01441	-2.02787		Down	0	0	0	0	0	0	0	0	0	0	0	0	0	0	0	0	0	0	0	0
TC13000879.hg.1	ANKRD10-IT1	ANKRD10 intronic transcript 1 (non-protein coding)		chr13(-):111547406-111551519	30	Coding	4.06162	4.63269	5.36722	0.0188366	9.15274e-06	1.48562	2.47186		Up	0	0	0	0	0	0	0	0	0	0	0	0	0	0	0	0	0	0	0	0
TC13000904.hg.1	---	accn=NULL class=mRNAlike lncRNA name=vega lncRNA ref=GENCODE transcriptId=OTTHUMT00000044027 cpcScore=-1.1004600 cnci=-0.2232980		chr13(+):19059258-19060490	27	NonCoding	3.91668	3.88796	2.80391	0.928519	1.44413e-07	-1.0201	-2.1626		Down	0	0	0	0	0	0	0	0	0	0	0	0	0	0	0	0	0	0	0	0
TC13001241.hg.1	---	accn=AF339835 class=mRNAlike lncRNA name=NULL ref=H-invitational v7.5 transcriptId=HIT000077987 cpcScore=-1.1310600 cnci=-0.2967772		chr13(+):96444953-96445186	30	NonCoding	3.98549	3.89566	5.46655	0.798546	2.83148e-05	-1.06425	2.79152		Up	0	0	0	0	0	0	0	0	0	0	0	0	0	0	0	0	0	0	0	0
TC13001301.hg.1	---	accn=NULL class=mRNAlike lncRNA name=vega lncRNA ref=GENCODE transcriptId=OTTHUMT00000045818 cpcScore=-1.4077200 cnci=-0.4307549		chr13(+):111809434-111810330	30	NonCoding	2.83145	3.19004	4.06755	0.00322173	1.03903e-08	1.28217	2.35561		Up	0	0	0	0	0	0	0	0	0	0	0	0	0	0	0	0	0	0	0	0
TC13001352.hg.1	---	accn=NULL class=lncRNA name= ref=UCSCGeneNoncode transcriptId=uc001uoa.1 cpcScore=-0.3944270 cnci=-0.3952782		chr13(-):21946716-21948651	30	NonCoding	4.82736	4.80461	5.86773	0.829903	0.000175184	-1.0159	2.05675		Up	0	0	0	0	0	0	0	0	0	0	0	0	0	0	0	0	0	0	0	0
TC13001385.hg.1	---	accn=L36162 class=mRNAlike lncRNA name=NULL ref=H-invitational v7.5 transcriptId=HIT000193253 cpcScore=1.3690600 cnci=-0.2157162		chr13(-):28588623-28597558	50	NonCoding	3.24224	3.29234	4.3221	0.119634	4.15084e-07	1.03534	2.11384		Up	0	0	0	0	0	0	0	0	0	0	0	0	0	0	0	0	0	0	0	0
TC13001498.hg.1	---	accn=NR_002612 class=lncRNA name= ref=RefGeneNoncode transcriptId=NR_002612 cpcScore=0.6144250 cnci=-0.2899164 | accn=NULL class=mRNAlike lncRNA name=vega lncRNA ref=GENCODE transcriptId=OTTHUMT00000331673 cpcScore=-0.4540510 cnci=-0.3068087 | accn=NULL class=lncRNA name= ref=EnsemblNoncode transcriptId=ENST00000425586 cpcScore=1.1099300 cnci=-0.3222230 | accn=NULL class=lincRNA name=Human lincRN…		chr13(-):50556688-50699856	317	NonCoding	3.43273	3.61157	4.8309	0.0533474	1.89372e-08	1.13197	2.63568		Up	0	0	0	0	0	0	0	0	0	0	0	0	0	0	0	0	0	0	0	0
TC14000013.hg.1	---	DQ590589,uc021rmz.1		chr14(+):19596016-19596045	6	Coding	8.58652	8.6263	7.49533	0.877597	0.000168562	1.02796	-2.13049		Down	0	0	0	0	0	0	0	0	0	0	0	0	0	0	0	0	0	0	0	0
TC14000016.hg.1	---	DQ582260,uc021rnb.1		chr14(+):19597270-19597306	13	Coding	8.9829	8.94663	7.91463	0.91972	0.000501612	-1.02546	-2.09692		Down	0	0	0	0	0	0	0	0	0	0	0	0	0	0	0	0	0	0	0	0
TC14000017.hg.1	---	DQ582260,uc021rnd.1		chr14(+):19598414-19598450	13	Coding	8.98457	8.9516	7.95601	0.964569	0.000442977	-1.02312	-2.03998		Down	0	0	0	0	0	0	0	0	0	0	0	0	0	0	0	0	0	0	0	0
TC14000019.hg.1	---	DQ590589,uc021rnf.1		chr14(+):19598952-19598981	6	Coding	8.58652	8.6263	7.49533	0.877597	0.000168562	1.02796	-2.13049		Down	0	0	0	0	0	0	0	0	0	0	0	0	0	0	0	0	0	0	0	0
TC14000023.hg.1	---	DQ590589,uc001vvf.2		chr14(+):19601027-19601066	16	Coding	6.46001	6.48232	5.40687	0.977366	0.000299622	1.01558	-2.07504		Down	0	0	0	0	0	0	0	0	0	0	0	0	0	0	0	0	0	0	0	0
TC14000053.hg.1	---	cdna:known chromosome:GRCh37:14:20906828:20908933:1 gene:ENSG00000259162 gene_biotype:pseudogene transcript_biotype:processed_transcript		chr14(+):20906828-20908933	30	Coding	4.78415	4.74192	6.19027	0.426749	6.09303e-07	-1.0297	2.65023		Up	0	0	0	0	0	0	0	0	0	0	0	0	0	0	0	0	0	0	0	0
TC14000070.hg.1	RNASE6	ribonuclease, RNase A family, k6	6039	chr14(+):21249210-21250626	30	Coding	5.00559	4.90911	7.19565	0.879061	7.62231e-08	-1.06916	4.56326		Up	0	0	0	0	0	0	0	0	0	0	0	0	0	0	0	0	0	0	0	0
TC14000525.hg.1	---	DQ579618,uc001xwj.3		chr14(+):88629138-88629172	11	Coding	4.95974	5.02667	3.9465	0.896121	0.000160317	1.04749	-2.01844		Down	0	0	0	0	0	0	0	0	0	0	0	0	0	0	0	0	0	0	0	0
TC14000529.hg.1	---	DQ577549,uc021ryd.1		chr14(+):88631269-88631298	6	Coding	3.2229	3.05636	2.19534	0.179099	0.000141116	-1.12236	-2.03857		Down	0	0	0	0	0	0	0	0	0	0	0	0	0	0	0	0	0	0	0	0
TC14000565.hg.1	---	cdna:putative chromosome:GRCh37:14:91709279:91717426:1 gene:ENSG00000258875 gene_biotype:protein_coding transcript_biotype:protein_coding		chr14(+):91709279-91717426	40	Coding	4.07494	4.23902	5.11654	0.139151	4.58387e-05	1.12046	2.05851		Up	0	0	0	0	0	0	0	0	0	0	0	0	0	0	0	0	0	0	0	0
TC14000794.hg.1	TNFAIP2	tumor necrosis factor, alpha-induced protein 2	7127	chr14(+):103589779-103603776	240	Coding	5.56369	5.55392	6.60226	0.643751	1.30951e-05	-1.0068	2.05419		Up	0	0	0	0	0	0	0	0	0	0	0	0	0	0	0	0	0	0	0	0
TC14000851.hg.1	---	DQ595048,uc021rnc.1		chr14(-):19598184-19598223	16	Coding	6.46001	6.48232	5.40687	0.977366	0.000299622	1.01558	-2.07504		Down	0	0	0	0	0	0	0	0	0	0	0	0	0	0	0	0	0	0	0	0
TC14000852.hg.1	---	DQ595048,uc001vvg.2		chr14(-):19601930-19601969	16	Coding	6.46001	6.48232	5.40687	0.977366	0.000299622	1.01558	-2.07504		Down	0	0	0	0	0	0	0	0	0	0	0	0	0	0	0	0	0	0	0	0
TC14000853.hg.1	---	DQ595048,uc021rni.1		chr14(-):19603729-19603768	16	Coding	6.46001	6.48232	5.40687	0.977366	0.000299622	1.01558	-2.07504		Down	0	0	0	0	0	0	0	0	0	0	0	0	0	0	0	0	0	0	0	0
TC14000861.hg.1	---	DQ595048,uc021rnk.1		chr14(-):19972656-19972695	16	Coding	6.46001	6.48232	5.40687	0.977366	0.000299622	1.01558	-2.07504		Down	0	0	0	0	0	0	0	0	0	0	0	0	0	0	0	0	0	0	0	0
TC14000862.hg.1	---	DQ595048,uc001vvz.2		chr14(-):19974346-19974385	16	Coding	6.46001	6.48232	5.40687	0.977366	0.000299622	1.01558	-2.07504		Down	0	0	0	0	0	0	0	0	0	0	0	0	0	0	0	0	0	0	0	0
TC14000936.hg.1	SLC7A7	solute carrier family 7 (amino acid transporter light chain, y+L system), member 7	9056	chr14(-):23242431-23299029	249	Coding	4.51771	4.49598	5.79218	0.59083	8.19245e-06	-1.01518	2.4191		Up	0	0	0	0	0	0	0	0	0	0	0	0	0	0	0	0	0	0	0	0
TC14000982.hg.1	GZMB	granzyme B (granzyme 2, cytotoxic T-lymphocyte-associated serine esterase 1)	3002	chr14(-):25100160-25103473	70	Coding	5.22792	5.17902	7.02281	0.45601	6.75039e-06	-1.03448	3.4699		Up	0	0	0	0	0	0	0	0	0	0	0	0	0	0	0	0	0	0	0	0
TC14001085.hg.1	MIS18BP1	MIS18 binding protein 1	55320	chr14(-):45672393-45722743	305	Coding	4.83179	4.63813	5.94874	0.57606	2.21246e-06	-1.14367	2.16888		Up	0	0	0	0	0	0	0	0	0	0	0	0	0	0	0	0	0	0	0	0
TC14001124.hg.1	PYGL	phosphorylase, glycogen, liver	5836	chr14(-):51324609-51411454	250	Coding	4.00114	4.16682	5.52559	0.6984	4.73508e-05	1.12169	2.87677		Up	0	0	0	0	0	0	0	0	0	0	0	0	0	0	0	0	0	0	0	0
TC14001307.hg.1	NPC2|MIR4709	Niemann-Pick disease, type C2|microRNA 4709	100616211|10577	chr14(-):74942895-74960215	129	Coding	6.01972	6.00604	7.15514	0.702711	1.1916e-07	-1.00952	2.19683		Up	0	0	0	0	0	0	0	0	0	0	0	0	0	0	0	0	0	0	0	0
TC14001402.hg.1	---	DQ594032,uc001xwb.3		chr14(-):88608308-88608359	28	Coding	5.53182	5.82468	3.8413	0.802927	5.62457e-07	1.22507	-3.22773		Down	0	0	0	0	0	0	0	0	0	0	0	0	0	0	0	0	0	0	0	0
TC14001403.hg.1	---	DQ594666,uc001xwc.3		chr14(-):88608395-88608433	15	Coding	7.50304	7.55457	5.95346	0.776164	2.21058e-07	1.03636	-2.92732		Down	0	0	0	0	0	0	0	0	0	0	0	0	0	0	0	0	0	0	0	0
TC14001414.hg.1	---	DQ573937,uc010twb.2		chr14(-):88621291-88621325	11	Coding	4.08994	4.11614	2.97741	0.820081	2.71981e-05	1.01833	-2.16224		Down	0	0	0	0	0	0	0	0	0	0	0	0	0	0	0	0	0	0	0	0
TC14001415.hg.1	---	DQ583414,uc001xwh.3		chr14(-):88621357-88621392	12	Coding	5.98647	5.961	4.8281	0.938133	1.92472e-05	-1.01781	-2.23205		Down	0	0	0	0	0	0	0	0	0	0	0	0	0	0	0	0	0	0	0	0
TC14001509.hg.1	WARS	tryptophanyl-tRNA synthetase	7453	chr14(-):100800125-100843142	220	Coding	5.35647	5.35947	6.9089	0.280751	5.7937e-07	1.00208	2.93312		Up	0	0	0	0	0	0	0	0	0	0	0	0	0	0	0	0	0	0	0	0
TC14001693.hg.1	---	accn=NR_003225 class=lncRNA name= ref=RefGeneNoncode transcriptId=NR_003225 cpcScore=2.2157300 cnci=-0.2831453		chr14(+):55603701-55612148	40	NonCoding	5.93905	5.70467	7.54164	0.978908	2.51598e-06	-1.1764	3.03688		Up	0	0	0	0	0	0	0	0	0	0	0	0	0	0	0	0	0	0	0	0
TC14001815.hg.1	---	accn=NULL class=lncRNA name= ref=UCSCGeneNoncode transcriptId=uc001yao.2 cpcScore=0.2473180 cnci=-0.2424801		chr14(+):92964978-92967823	30	NonCoding	4.21701	4.2326	5.50701	0.30331	4.41508e-07	1.01086	2.44528		Up	0	0	0	0	0	0	0	0	0	0	0	0	0	0	0	0	0	0	0	0
TC14001892.hg.1	---	linc-C14orf180-1 chr14:+:104992837-104994118		chr14(+):104992838-104994118	30	NonCoding	6.53403	6.6121	5.49169	0.877476	0.000298403	1.0556	-2.05957		Down	0	0	0	0	0	0	0	0	0	0	0	0	0	0	0	0	0	0	0	0
TC14001926.hg.1	---	accn=NR_040448 class=lncRNA name= ref=RefGeneNoncode transcriptId=NR_040448 cpcScore=8.8403000 cnci=-0.1113773		chr14(-):23242432-23285101	100	NonCoding	4.77921	4.96274	7.10987	0.642596	2.86172e-06	1.13566	5.03035		Up	0	0	0	0	0	0	0	0	0	0	0	0	0	0	0	0	0	0	0	0
TC14001992.hg.1	---	accn=AJ242977 class=mRNAlike lncRNA name=NULL ref=H-invitational v7.5 transcriptId=HIT000245496 cpcScore=3.5811600 cnci=-0.5612393		chr14(-):45693512-45700373	35	NonCoding	5.33663	5.18631	6.511	0.658706	4.46938e-05	-1.10982	2.25694		Up	0	0	0	0	0	0	0	0	0	0	0	0	0	0	0	0	0	0	0	0
TC14002048.hg.1	---	linc-MAX-4 chr14:-:65708498-65714846		chr14(-):65708499-65714846	30	NonCoding	3.80182	3.93462	2.76545	0.750698	8.69738e-06	1.09642	-2.05106		Down	0	0	0	0	0	0	0	0	0	0	0	0	0	0	0	0	0	0	0	0
TC14002135.hg.1	---	accn=X05827 class=mRNAlike lncRNA name=NULL ref=H-invitational v7.5 transcriptId=HIT000321150 cpcScore=-0.7809990 cnci=-0.1733302		chr14(-):94854898-94857002	30	NonCoding	6.33323	6.30273	7.49647	0.5847	2.54762e-05	-1.02137	2.2396		Up	0	0	0	0	0	0	0	0	0	0	0	0	0	0	0	0	0	0	0	0
TC15000015.hg.1	---	DQ582260,uc001yts.3		chr15(+):22041533-22041569	13	Coding	8.99969	8.93955	7.93533	0.940708	0.000729851	-1.04257	-2.09124		Down	0	0	0	0	0	0	0	0	0	0	0	0	0	0	0	0	0	0	0	0
TC15000016.hg.1	---	DQ590589,uc010tzm.2		chr15(+):22043463-22043502	16	Coding	6.46001	6.48232	5.40687	0.977366	0.000299622	1.01558	-2.07504		Down	0	0	0	0	0	0	0	0	0	0	0	0	0	0	0	0	0	0	0	0
TC15000017.hg.1	---	DQ590589,uc001ytt.2		chr15(+):22044732-22044761	6	Coding	8.58652	8.6263	7.49533	0.877597	0.000168562	1.02796	-2.13049		Down	0	0	0	0	0	0	0	0	0	0	0	0	0	0	0	0	0	0	0	0
TC15000023.hg.1	---	DQ588687,uc010tzw.1		chr15(+):22711521-22711555	11	Coding	8.34634	8.44203	7.2364	0.961103	7.8833e-05	1.06857	-2.15837		Down	0	0	0	0	0	0	0	0	0	0	0	0	0	0	0	0	0	0	0	0
TC15000137.hg.1	---	DQ588687,uc002cdz.3		chr15(+):28773939-28773973	11	Coding	8.34634	8.44203	7.2364	0.961103	7.8833e-05	1.06857	-2.15837		Down	0	0	0	0	0	0	0	0	0	0	0	0	0	0	0	0	0	0	0	0
TC15000147.hg.1	---	DQ588687,uc001zce.1		chr15(+):28953179-28953213	11	Coding	8.34634	8.44203	7.2364	0.961103	7.8833e-05	1.06857	-2.15837		Down	0	0	0	0	0	0	0	0	0	0	0	0	0	0	0	0	0	0	0	0
TC15000178.hg.1	---	DQ596164,uc021shm.1		chr15(+):30700508-30700546	15	Coding	8.50461	8.65962	7.44038	0.909373	0.000573494	1.11343	-2.09105		Down	0	0	0	0	0	0	0	0	0	0	0	0	0	0	0	0	0	0	0	0
TC15000220.hg.1	---	DQ596164,uc021sij.1		chr15(+):32741876-32741914	15	Coding	8.50461	8.65962	7.44038	0.909373	0.000573494	1.11343	-2.09105		Down	0	0	0	0	0	0	0	0	0	0	0	0	0	0	0	0	0	0	0	0
TC15000324.hg.1	TMEM62	transmembrane protein 62	80021	chr15(+):43425722-43477341	140	Coding	4.42428	4.56954	5.46865	0.232619	5.26301e-08	1.10594	2.06248		Up	0	0	0	0	0	0	0	0	0	0	0	0	0	0	0	0	0	0	0	0
TC15000441.hg.1	AQP9	aquaporin 9	366	chr15(+):58430368-58478110	134	Coding	3.3979	3.45277	4.76568	0.939985	0.000263185	1.03876	2.58073		Up	0	0	0	0	0	0	0	0	0	0	0	0	0	0	0	0	0	0	0	0
TC15000461.hg.1	---	DJ439574,uc021sne.1		chr15(+):60643425-60643450	2	Coding	4.17496	4.30881	5.56393	0.87751	1.95046e-07	1.09722	2.61892		Up	0	0	0	0	0	0	0	0	0	0	0	0	0	0	0	0	0	0	0	0
TC15000521.hg.1	---	DQ601697,uc021soc.1		chr15(+):62537773-62537806	10	Coding	8.62843	8.52796	7.60927	0.628042	1.49423e-05	-1.07213	-2.02675		Down	0	0	0	0	0	0	0	0	0	0	0	0	0	0	0	0	0	0	0	0
TC15000527.hg.1	---	DQ576429,uc002ajn.2		chr15(+):62538640-62538706	30	Coding	6.38248	6.502	5.33083	0.916688	0.000132023	1.08637	-2.07291		Down	0	0	0	0	0	0	0	0	0	0	0	0	0	0	0	0	0	0	0	0
TC15000532.hg.1	---	DQ584931,uc021soe.1		chr15(+):62539114-62539150	13	Coding	7.07528	7.23667	5.96226	0.871144	0.000111745	1.11836	-2.16298		Down	0	0	0	0	0	0	0	0	0	0	0	0	0	0	0	0	0	0	0	0
TC15000562.hg.1	---	DQ584931,uc021sop.1		chr15(+):62547126-62547162	13	Coding	7.07528	7.23667	5.96226	0.871144	0.000111745	1.11836	-2.16298		Down	0	0	0	0	0	0	0	0	0	0	0	0	0	0	0	0	0	0	0	0
TC15000566.hg.1	---	DQ576154,uc010uhw.2		chr15(+):62547634-62547672	15	Coding	8.50461	8.65962	7.44038	0.909373	0.000573494	1.11343	-2.09105		Down	0	0	0	0	0	0	0	0	0	0	0	0	0	0	0	0	0	0	0	0
TC15000580.hg.1	LACTB	lactamase, beta	114294	chr15(+):63413999-63434260	80	Coding	4.11865	4.12117	5.54348	0.420301	4.25397e-06	1.00175	2.68484		Up	0	0	0	0	0	0	0	0	0	0	0	0	0	0	0	0	0	0	0	0
TC15000676.hg.1	---	DQ596164,uc021sqd.1		chr15(+):74368142-74368180	15	Coding	8.50461	8.65962	7.44038	0.909373	0.000573494	1.11343	-2.09105		Down	0	0	0	0	0	0	0	0	0	0	0	0	0	0	0	0	0	0	0	0
TC15000830.hg.1	---	havana:sense_intronic chromosome:GRCh37:15:86244340:86246002:1 gene:ENSG00000259453 gene_biotype:sense_intronic transcript_biotype:sense_intronic		chr15(+):86244340-86246002	30	Coding	4.45364	4.72833	5.48518	0.00925514	4.46851e-06	1.20974	2.0442		Up	0	0	0	0	0	0	0	0	0	0	0	0	0	0	0	0	0	0	0	0
TC15000945.hg.1	ARRDC4	arrestin domain containing 4	91947	chr15(+):98462784-98517068	110	Coding	3.94114	3.93122	4.94499	0.594719	3.67284e-05	-1.0069	2.00534		Up	0	0	0	0	0	0	0	0	0	0	0	0	0	0	0	0	0	0	0	0
TC15000987.hg.1	---	DQ601694,uc010uto.1		chr15(+):102314207-102314235	5	Coding	6.28927	6.23576	5.13671	0.597418	3.20561e-05	-1.03779	-2.22308		Down	0	0	0	0	0	0	0	0	0	0	0	0	0	0	0	0	0	0	0	0
TC15000994.hg.1	---	DQ571326,uc021szg.1		chr15(+):102316501-102316537	13	Coding	8.50784	8.66401	7.42187	0.880011	0.000461003	1.11432	-2.12281		Down	0	0	0	0	0	0	0	0	0	0	0	0	0	0	0	0	0	0	0	0
TC15000996.hg.1	---	DQ588687,uc021szh.1		chr15(+):102318000-102318034	11	Coding	8.34634	8.44203	7.2364	0.961103	7.8833e-05	1.06857	-2.15837		Down	0	0	0	0	0	0	0	0	0	0	0	0	0	0	0	0	0	0	0	0
TC15001015.hg.1	---	DQ578838,uc001ytp.3		chr15(-):20771845-20771879	11	Coding	8.34634	8.44203	7.2364	0.961103	7.8833e-05	1.06857	-2.15837		Down	0	0	0	0	0	0	0	0	0	0	0	0	0	0	0	0	0	0	0	0
TC15001020.hg.1	---	DQ595048,uc021sfc.1		chr15(-):21033956-21033995	16	Coding	6.46001	6.48232	5.40687	0.977366	0.000299622	1.01558	-2.07504		Down	0	0	0	0	0	0	0	0	0	0	0	0	0	0	0	0	0	0	0	0
TC15001031.hg.1	---	DQ595048,uc021sfe.1		chr15(-):22043828-22043867	16	Coding	6.46001	6.48232	5.40687	0.977366	0.000299622	1.01558	-2.07504		Down	0	0	0	0	0	0	0	0	0	0	0	0	0	0	0	0	0	0	0	0
TC15001032.hg.1	---	DQ587539,uc010tzn.1		chr15(-):22044477-22044506	6	Coding	8.58652	8.6263	7.49533	0.877597	0.000168562	1.02796	-2.13049		Down	0	0	0	0	0	0	0	0	0	0	0	0	0	0	0	0	0	0	0	0
TC15001034.hg.1	---	DQ595048,uc010tzp.1		chr15(-):22045105-22045144	16	Coding	6.46001	6.48232	5.40687	0.977366	0.000299622	1.01558	-2.07504		Down	0	0	0	0	0	0	0	0	0	0	0	0	0	0	0	0	0	0	0	0
TC15001054.hg.1	---	DQ578838,uc021sfn.1		chr15(-):23259602-23259636	11	Coding	8.34634	8.44203	7.2364	0.961103	7.8833e-05	1.06857	-2.15837		Down	0	0	0	0	0	0	0	0	0	0	0	0	0	0	0	0	0	0	0	0
TC15001055.hg.1	---	DQ588973,uc001yvl.3		chr15(-):23260956-23260994	15	Coding	8.50461	8.65962	7.44038	0.909373	0.000573494	1.11343	-2.09105		Down	0	0	0	0	0	0	0	0	0	0	0	0	0	0	0	0	0	0	0	0
TC15001061.hg.1	---	DQ578838,uc021sfr.1		chr15(-):23439243-23439277	11	Coding	8.34634	8.44203	7.2364	0.961103	7.8833e-05	1.06857	-2.15837		Down	0	0	0	0	0	0	0	0	0	0	0	0	0	0	0	0	0	0	0	0
TC15001065.hg.1	---	DQ578838,uc001ywe.3		chr15(-):23604037-23604071	11	Coding	8.34634	8.44203	7.2364	0.961103	7.8833e-05	1.06857	-2.15837		Down	0	0	0	0	0	0	0	0	0	0	0	0	0	0	0	0	0	0	0	0
TC15001095.hg.1	---	DQ578838,uc021sgk.1		chr15(-):28627954-28627988	11	Coding	8.34634	8.44203	7.2364	0.961103	7.8833e-05	1.06857	-2.15837		Down	0	0	0	0	0	0	0	0	0	0	0	0	0	0	0	0	0	0	0	0
TC15001116.hg.1	---	DQ578838,uc001zcw.1		chr15(-):30379568-30379602	11	Coding	8.34634	8.44203	7.2364	0.961103	7.8833e-05	1.06857	-2.15837		Down	0	0	0	0	0	0	0	0	0	0	0	0	0	0	0	0	0	0	0	0
TC15001130.hg.1	---	DQ578838,uc021shc.1		chr15(-):30431668-30431702	11	Coding	8.34634	8.44203	7.2364	0.961103	7.8833e-05	1.06857	-2.15837		Down	0	0	0	0	0	0	0	0	0	0	0	0	0	0	0	0	0	0	0	0
TC15001158.hg.1	---	DQ588973,uc021shw.1		chr15(-):31089587-31089625	15	Coding	8.50461	8.65962	7.44038	0.909373	0.000573494	1.11343	-2.09105		Down	0	0	0	0	0	0	0	0	0	0	0	0	0	0	0	0	0	0	0	0
TC15001162.hg.1	---	ncrna:snRNA chromosome:GRCh37:15:31248451:31248553:-1 gene:ENSG00000212526 gene_biotype:snRNA transcript_biotype:snRNA		chr15(-):31248451-31248553	30	Coding	2.59322	2.76055	3.68963	0.0846656	7.95396e-07	1.12298	2.13821		Up	0	0	0	0	0	0	0	0	0	0	0	0	0	0	0	0	0	0	0	0
TC15001177.hg.1	---	DQ588973,uc021sil.1		chr15(-):32891573-32891611	15	Coding	8.50461	8.65962	7.44038	0.909373	0.000573494	1.11343	-2.09105		Down	0	0	0	0	0	0	0	0	0	0	0	0	0	0	0	0	0	0	0	0
TC15001358.hg.1	SPPL2A	signal peptide peptidase like 2A	84888	chr15(-):50999506-51058005	200	Coding	5.19731	5.30316	6.36216	0.196162	5.46477e-08	1.07613	2.24209		Up	0	0	0	0	0	0	0	0	0	0	0	0	0	0	0	0	0	0	0	0
TC15001441.hg.1	DMXL2	Dmx-like 2	23312	chr15(-):51739908-51915030	520	Coding	4.44783	4.43891	6.48455	0.657212	5.10683e-06	-1.00621	4.10312		Up	0	0	0	0	0	0	0	0	0	0	0	0	0	0	0	0	0	0	0	0
TC15001505.hg.1	ANXA2	annexin A2	302	chr15(-):60639333-60690242	227	Coding	6.92839	6.83793	8.07542	0.997043	1.43408e-07	-1.06471	2.21457		Up	0	0	0	0	0	0	0	0	0	0	0	0	0	0	0	0	0	0	0	0
TC15001596.hg.1	ANP32A-IT1	ANP32A intronic transcript 1 (non-protein coding)	80035	chr15(-):69096160-69099440	30	Coding	4.1402	4.30499	5.37796	0.185205	8.10108e-07	1.121	2.35832		Up	0	0	0	0	0	0	0	0	0	0	0	0	0	0	0	0	0	0	0	0
TC15001623.hg.1	---	DQ578838,uc010ukq.1		chr15(-):72901210-72901244	11	Coding	8.34634	8.44203	7.2364	0.961103	7.8833e-05	1.06857	-2.15837		Down	0	0	0	0	0	0	0	0	0	0	0	0	0	0	0	0	0	0	0	0
TC15001626.hg.1	---	DQ588973,uc021spx.1		chr15(-):72953751-72953789	15	Coding	8.50461	8.65962	7.44038	0.909373	0.000573494	1.11343	-2.09105		Down	0	0	0	0	0	0	0	0	0	0	0	0	0	0	0	0	0	0	0	0
TC15001657.hg.1	---	DQ588973,uc002azt.2		chr15(-):75557609-75557647	15	Coding	8.50461	8.65962	7.44038	0.909373	0.000573494	1.11343	-2.09105		Down	0	0	0	0	0	0	0	0	0	0	0	0	0	0	0	0	0	0	0	0
TC15001660.hg.1	---	DQ588973,uc010umc.2		chr15(-):75581884-75581922	15	Coding	8.50461	8.65962	7.44038	0.909373	0.000573494	1.11343	-2.09105		Down	0	0	0	0	0	0	0	0	0	0	0	0	0	0	0	0	0	0	0	0
TC15001674.hg.1	---	DQ582208,uc021sqs.1		chr15(-):76074573-76074602	6	Coding	8.60101	8.74598	7.55632	0.970827	0.000353944	1.10571	-2.06293		Down	0	0	0	0	0	0	0	0	0	0	0	0	0	0	0	0	0	0	0	0
TC15001707.hg.1	---	DQ582208,uc021srh.1		chr15(-):79026153-79026182	6	Coding	8.60101	8.74598	7.55632	0.970827	0.000353944	1.10571	-2.06293		Down	0	0	0	0	0	0	0	0	0	0	0	0	0	0	0	0	0	0	0	0
TC15001713.hg.1	CTSH	cathepsin H	1512	chr15(-):79213400-79237433	224	Coding	5.44487	5.39603	6.57868	0.710417	6.7944e-07	-1.03443	2.19437		Up	0	0	0	0	0	0	0	0	0	0	0	0	0	0	0	0	0	0	0	0
TC15001837.hg.1	ANPEP	alanyl (membrane) aminopeptidase	290	chr15(-):90328120-90358094	230	Coding	5.18195	5.12857	6.52618	0.821773	3.97834e-05	-1.03769	2.53896		Up	0	0	0	0	0	0	0	0	0	0	0	0	0	0	0	0	0	0	0	0
TC15002068.hg.1	---	linc-GOLGA6L1-1 chr15:+:22512032-22512452		chr15(+):22512033-22512452	30	NonCoding	7.31847	7.29896	6.2367	0.898106	0.000236249	-1.01361	-2.11662		Down	0	0	0	0	0	0	0	0	0	0	0	0	0	0	0	0	0	0	0	0
TC15002360.hg.1	---	accn=AL360140 class=mRNAlike lncRNA name=Human lncRNA ref=JounralRNA transcriptId=511 cpcScore=-1.2233300 cnci=-0.3376769		chr15(+):90568187-90569222	30	NonCoding	4.11681	4.28482	6.19955	0.299594	2.10668e-08	1.12351	4.23612		Up	0	0	0	0	0	0	0	0	0	0	0	0	0	0	0	0	0	0	0	0
TC15002595.hg.1	---	accn=NULL class=lncRNA name= ref=UCSCGeneNoncode transcriptId=uc010uka.1 cpcScore=-0.1176710 cnci=-0.2199980		chr15(-):69096160-69099440	30	NonCoding	4.18194	4.34454	5.38176	0.21797	1.7137e-06	1.1193	2.2971		Up	0	0	0	0	0	0	0	0	0	0	0	0	0	0	0	0	0	0	0	0
TC15002646.hg.1	---	accn=Y18461 class=mRNAlike lncRNA name=NULL ref=H-invitational v7.5 transcriptId=HIT000326084 cpcScore=1.1883000 cnci=-0.1773462		chr15(-):79215359-79224794	60	NonCoding	5.67291	5.44937	7.18504	0.829492	1.74895e-06	-1.16759	2.85232		Up	0	0	0	0	0	0	0	0	0	0	0	0	0	0	0	0	0	0	0	0
TC16000158.hg.1	CIITA	class II, major histocompatibility complex, transactivator	4261	chr16(+):10971039-11023624	260	Coding	5.33281	5.39472	6.68018	0.410809	4.23365e-08	1.04385	2.54449		Up	0	0	0	0	0	1	1	0	1	0	0	0	0	0	0	0	0	0	0	0
TC16000374.hg.1	ITGAM	integrin, alpha M (complement component 3 receptor 3 subunit)	3684	chr16(+):31271288-31344213	330	Coding	5.15318	5.11238	6.4689	0.803082	3.38424e-05	-1.02868	2.48926		Up	0	0	0	0	0	0	0	0	0	1	0	0	0	0	0	0	0	0	0	0
TC16000375.hg.1	ITGAX	integrin, alpha X (complement component 3 receptor 4 subunit)	3687	chr16(+):31366509-31394318	370	Coding	5.4401	5.46668	6.86618	0.485796	1.58548e-06	1.0186	2.68716		Up	0	0	0	0	0	0	0	0	0	0	0	0	0	0	0	0	0	0	0	0
TC16000435.hg.1	CNEP1R1	CTD nuclear envelope phosphatase 1 regulatory subunit 1	255919	chr16(+):50059152-50070999	80	Coding	4.6628	4.89134	5.68888	0.0616301	1.63881e-07	1.17165	2.03649		Up	0	0	0	0	0	0	0	0	0	0	0	0	0	0	0	0	0	0	0	0
TC16000445.hg.1	CHD9	chromodomain helicase DNA binding protein 9	80205	chr16(+):53088945-53361414	505	Coding	4.88671	4.87261	6.04418	0.517456	4.98529e-08	-1.00982	2.23065		Up	0	0	0	0	0	0	0	0	0	0	0	0	0	0	0	0	0	0	0	0
TC16000455.hg.1	LPCAT2	lysophosphatidylcholine acyltransferase 2	54947	chr16(+):55542910-55620582	170	Coding	4.1745	4.30417	6.17801	0.56762	1.73324e-06	1.09404	4.00974		Up	0	0	0	0	0	0	0	0	0	0	0	0	0	0	0	0	0	0	0	0
TC16000480.hg.1	HERPUD1	homocysteine-inducible, endoplasmic reticulum stress-inducible, ubiquitin-like domain member 1	9709	chr16(+):56965748-56977793	130	Coding	6.30214	6.23824	7.51648	0.498886	1.53136e-08	-1.04529	2.32035		Up	0	0	0	0	0	0	0	0	0	0	0	0	0	0	0	0	0	0	0	0
TC16000643.hg.1	PLCG2	phospholipase C, gamma 2 (phosphatidylinositol-specific)	5336	chr16(+):81812899-81991899	350	Coding	4.17041	4.20504	5.29208	0.680423	4.01998e-06	1.0243	2.17599		Up	1	0	0	0	0	0	0	0	0	0	0	0	0	0	0	0	0	0	0	0
TC16000666.hg.1	IRF8	interferon regulatory factor 8	3394	chr16(+):85932409-85956211	140	Coding	5.32685	5.16759	7.05882	0.644329	5.62137e-08	-1.11671	3.32182		Up	0	0	0	0	0	1	1	0	1	0	0	0	0	0	0	0	0	0	0	0
TC16000732.hg.1	---	uc021szx.1|uc021szy.1		chr16(-):686736-686806	30	Coding	5.16553	5.07091	6.39729	0.655591	2.20872e-05	-1.06779	2.34853		Up	0	0	0	0	0	0	0	0	0	0	0	0	0	0	0	0	0	0	0	0
TC16000812.hg.1	MEFV	Mediterranean fever	4210	chr16(-):3292027-3306627	158	Coding	4.33846	4.31065	5.71572	0.59363	7.66064e-06	-1.01946	2.59775		Up	0	0	0	0	0	0	0	0	0	0	0	0	0	0	0	0	0	0	0	0
TC16000879.hg.1	CPPED1	calcineurin-like phosphoesterase domain containing 1	55313	chr16(-):12753656-12897744	80	Coding	5.32318	5.35186	7.28225	0.80812	2.5477e-06	1.02008	3.88811		Up	0	0	0	0	0	0	0	0	0	0	0	0	0	0	0	0	0	0	0	0
TC16000939.hg.1	IGSF6	immunoglobulin superfamily, member 6	10261	chr16(-):21652605-21663987	80	Coding	4.05499	4.16658	6.36888	0.738866	1.08158e-06	1.08042	4.9722		Up	0	0	0	0	0	0	0	0	0	0	0	0	0	0	0	0	0	0	0	0
TC16001005.hg.1	---	DQ595631,uc021tgc.1		chr16(-):29511391-29511417	3	Coding	6.05461	6.47163	7.21376	0.0150129	3.86729e-09	1.33517	2.23326		Up	0	0	0	0	0	0	0	0	0	0	0	0	0	0	0	0	0	0	0	0
TC16001024.hg.1	---	DQ595631,uc010veo.1		chr16(-):30251359-30251385	3	Coding	6.05461	6.47163	7.21376	0.0150129	3.86729e-09	1.33517	2.23326		Up	0	0	0	0	0	0	0	0	0	0	0	0	0	0	0	0	0	0	0	0
TC16001314.hg.1	COTL1	coactosin-like 1 (Dictyostelium)	23406	chr16(-):84599200-84651683	60	Coding	6.67551	6.50989	7.69758	0.870705	6.23939e-07	-1.12165	2.03082		Up	0	0	0	0	0	0	0	0	0	0	0	0	0	0	0	0	0	0	0	0
TC16001412.hg.1	---	accn=AK124033 class=mRNAlike lncRNA name=Human lncRNA ref=JounralRNA transcriptId=1505 cpcScore=0.0430026 cnci=-0.2987198		chr16(+):11027760-11030137	30	NonCoding	4.80198	4.86803	6.12855	0.33668	2.68114e-07	1.04685	2.50806		Up	0	0	0	0	0	0	0	0	0	0	0	0	0	0	0	0	0	0	0	0
TC16001564.hg.1	---	accn=BC027491 class=mRNAlike lncRNA name=NULL ref=H-invitational v7.5 transcriptId=HIT000091352 cpcScore=2.8990800 cnci=-0.2276679		chr16(+):53241944-53256701	30	NonCoding	2.93574	2.86696	3.94275	0.604077	1.9602e-06	-1.04883	2.00974		Up	0	0	0	0	0	0	0	0	0	0	0	0	0	0	0	0	0	0	0	0
TC16001819.hg.1	---	accn=AF085911 class=mRNAlike lncRNA name=Human lncRNA ref=JounralRNA transcriptId=1562 cpcScore=0.0749479 cnci=-0.1780669		chr16(-):24904062-24904463	30	NonCoding	4.7205	4.7674	3.70079	0.723579	4.95037e-05	1.03304	-2.02751		Down	0	0	0	0	0	0	0	0	0	0	0	0	0	0	0	0	0	0	0	0
TC16001933.hg.1	---	accn=L05087 class=mRNAlike lncRNA name=NULL ref=H-invitational v7.5 transcriptId=HIT000191664 cpcScore=1.0482800 cnci=-0.1093045		chr16(-):67472406-67472900	22	NonCoding	6.4156	6.29484	7.47819	0.940638	2.23472e-06	-1.08731	2.08867		Up	0	0	0	0	0	0	0	0	0	0	0	0	0	0	0	0	0	0	0	0
TC16001990.hg.1	---	accn=AJ227860 class=mRNAlike lncRNA name=NULL ref=H-invitational v7.5 transcriptId=HIT000245009 cpcScore=-0.1603040 cnci=-0.2867710		chr16(-):84649611-84650115	30	NonCoding	4.71796	4.99723	7.04033	0.0582267	2.31173e-09	1.21358	5.00152		Up	0	0	0	0	0	0	0	0	0	0	0	0	0	0	0	0	0	0	0	0
TC16001991.hg.1	---	linc-COTL1-2 chr16:-:84981783-84984093 | linc-COTL1-2 chr16:-:84982474-84983424 | linc-COTL1-2 chr16:-:84982636-84983092		chr16(-):84981784-84984093	94	NonCoding	7.90376	7.98497	6.7554	0.913113	3.22705e-05	1.05791	-2.21661		Down	0	0	0	0	0	0	0	0	0	0	0	0	0	0	0	0	0	0	0	0
TC16002013.hg.1	---	linc-MTHFSD-3 chr16:-:87157904-87158268		chr16(-):87157905-87158268	29	NonCoding	8.34223	8.31126	7.21746	0.574287	1.73354e-05	-1.0217	-2.18067		Down	0	0	0	0	0	0	0	0	0	0	0	0	0	0	0	0	0	0	0	0
TC17000103.hg.1	CD68	CD68 molecule	968	chr17(+):7482805-7485431	110	Coding	5.94298	6.33192	8.28751	0.754862	2.98302e-07	1.30944	5.07898		Up	0	0	0	0	0	0	0	0	0	0	0	0	0	0	0	0	0	0	0	0
TC17000309.hg.1	WSB1	WD repeat and SOCS box containing 1	26118	chr17(+):25621106-25640657	180	Coding	6.29471	6.29758	7.3777	0.332298	1.86995e-07	1.00199	2.11843		Up	0	0	0	0	0	0	0	0	0	0	0	0	0	0	0	0	0	0	0	0
TC17000570.hg.1	GRN	granulin	2896	chr17(+):42422491-42430470	224	Coding	6.96905	7.06817	8.55644	0.821096	1.07601e-05	1.07112	3.00504		Up	0	0	0	0	0	0	0	0	0	0	0	0	0	0	0	0	0	0	0	0
TC17000698.hg.1	NOG	noggin	9241	chr17(+):54671060-54672951	40	Coding	5.27721	5.16099	3.9823	0.530865	1.81016e-06	-1.08389	-2.45361		Down	0	0	0	0	0	0	0	0	0	0	0	0	0	0	0	0	0	0	0	1
TC17000702.hg.1	SCPEP1	serine carboxypeptidase 1	59342	chr17(+):55055468-55084129	160	Coding	4.96778	5.04342	6.19245	0.481897	7.83053e-06	1.05383	2.33703		Up	0	0	0	0	0	0	0	0	0	0	0	0	0	0	0	0	0	0	0	0
TC17000727.hg.1	VMP1	vacuole membrane protein 1	81671	chr17(+):57784863-57917952	170	Coding	7.0312	7.01587	8.18378	0.550492	3.51217e-06	-1.01068	2.22311		Up	0	0	0	0	0	0	0	0	0	0	0	0	0	0	0	0	0	0	0	0
TC17000728.hg.1	MIR21	microRNA 21	406991	chr17(+):57918627-57918698	30	Coding	2.77815	2.94769	4.90775	0.107304	4.18106e-07	1.1247	4.37596		Up	0	0	0	0	0	0	0	0	0	0	0	0	0	0	0	0	0	0	0	0
TC17000978.hg.1	---	ncrna:snoRNA chromosome:GRCh37:17:1519486:1519589:-1 gene:ENSG00000238946 gene_biotype:snoRNA transcript_biotype:snoRNA		chr17(-):1519486-1519589	30	Coding	3.80176	3.91286	5.40053	0.219784	9.21852e-07	1.08006	3.02885		Up	0	0	0	0	0	0	0	0	0	0	0	0	0	0	0	0	0	0	0	0
TC17001014.hg.1	P2RX1	purinergic receptor P2X, ligand-gated ion channel, 1	5023	chr17(-):3799885-3819960	140	Coding	4.76688	4.7176	6.02744	0.778286	1.26546e-05	-1.03475	2.39588		Up	0	0	0	0	0	0	0	0	0	0	0	0	0	0	0	0	0	0	0	0
TC17001053.hg.1	SCIMP	SLP adaptor and CSK interacting membrane protein	388325	chr17(-):5113705-5138137	110	Coding	5.40262	5.60176	7.43072	0.441469	2.04775e-07	1.14801	4.07866		Up	0	0	0	0	0	0	0	0	0	0	0	0	0	0	0	0	0	0	0	0
TC17001269.hg.1	---	uc021tsy.1		chr17(-):22026337-22026405	30	Coding	6.29224	6.08969	5.14429	0.249449	2.82457e-05	-1.15073	-2.21599		Down	0	0	0	0	0	0	0	0	0	0	0	0	0	0	0	0	0	0	0	0
TC17001369.hg.1	SLFN11	schlafen family member 11	91607	chr17(-):33677324-33700720	150	Coding	4.6044	4.63996	5.67099	0.423543	3.28737e-07	1.02495	2.09447		Up	0	0	0	0	0	0	0	0	0	0	0	0	0	0	0	0	0	0	0	0
TC17001466.hg.1	CCR7	chemokine (C-C motif) receptor 7	1236	chr17(-):38710021-38721736	30	Coding	7.66695	7.71918	6.63287	0.560401	0.000140883	1.03687	-2.04781		Down	1	1	1	1	1	0	0	0	0	1	0	0	0	1	0	0	0	0	0	1
TC17001729.hg.1	MIR142	microRNA 142	406934	chr17(-):56408593-56408679	30	Coding	5.39591	5.59756	6.53599	0.186431	1.18124e-05	1.15001	2.20392		Up	0	0	0	0	0	0	0	0	0	0	0	0	0	0	0	0	0	0	0	0
TC17001798.hg.1	PECAM1	platelet/endothelial cell adhesion molecule 1	5175	chr17(-):62396777-62407083	30	Coding	5.0284	5.09549	6.9462	0.610824	8.60708e-07	1.04761	3.77846		Up	0	0	0	0	0	0	0	0	0	0	0	0	0	0	0	0	0	0	0	0
TC17001820.hg.1	SLC16A6	solute carrier family 16, member 6 (monocarboxylic acid transporter 7)	9120	chr17(-):66263167-66287405	80	Coding	5.26114	5.36458	6.48592	0.397012	9.79728e-07	1.07433	2.3372		Up	0	0	0	0	0	0	0	0	0	0	0	0	0	0	0	0	0	0	0	0
TC17001860.hg.1	CD300E	CD300e molecule	342510	chr17(-):72606022-72619897	85	Coding	4.94483	4.95204	6.06501	0.693572	0.000162569	1.00501	2.17374		Up	0	0	0	0	0	0	0	0	0	0	0	0	0	0	0	0	0	0	0	0
TC17002072.hg.1	---	accn=NULL class=lincRNA name=Human lincRNA ref=Scripture Reconstruction LincRNAs By Luo transcriptId=linc_luo_891 cpcScore=-1.3366300 cnci=-0.2495957		chr17(+):15386818-15390840	30	NonCoding	4.61841	4.60214	3.54844	0.919331	0.000119516	-1.01135	-2.0994		Down	0	0	0	0	0	0	0	0	0	0	0	0	0	0	0	0	0	0	0	0
TC17002168.hg.1	---	accn=AF420439 class=mRNAlike lncRNA name=Human lncRNA ref=JounralRNA transcriptId=3079 cpcScore=-0.9495120 cnci=-0.2753673		chr17(+):32015864-32016192	30	NonCoding	4.41562	4.6148	3.33997	0.882542	2.31543e-06	1.14804	-2.10767		Down	0	0	0	0	0	0	0	0	0	0	0	0	0	0	0	0	0	0	0	0
TC17002224.hg.1	---	accn=CR594600 class=mRNAlike lncRNA name=NULL ref=H-invitational v7.5 transcriptId=HIT000273795 cpcScore=-1.0608000 cnci=-0.1728738		chr17(+):42430116-42430470	30	NonCoding	5.09123	5.13471	6.72758	0.534551	6.56311e-06	1.0306	3.10879		Up	0	0	0	0	0	0	0	0	0	0	0	0	0	0	0	0	0	0	0	0
TC17002324.hg.1	---	accn=AF147404 class=mRNAlike lncRNA name=Human lncRNA ref=JounralRNA transcriptId=3272 cpcScore=-1.1043900 cnci=-0.3115795		chr17(+):65934097-65934933	30	NonCoding	3.81829	4.31441	4.93574	0.071341	2.48782e-05	1.41042	2.16963		Up	0	0	0	0	0	0	0	0	0	0	0	0	0	0	0	0	0	0	0	0
TC17002326.hg.1	---	linc-AMZ2-2 chr17:+:66179198-66182891 | linc-AMZ2-2 chr17:+:66179204-66185240 | linc-AMZ2-2 chr17:+:66182289-66183347		chr17(+):66179199-66185240	40	NonCoding	3.92878	4.0146	4.98129	0.111768	0.00010941	1.0613	2.07414		Up	0	0	0	0	0	0	0	0	0	0	0	0	0	0	0	0	0	0	0	0
TC17002331.hg.1	---	accn=S54711 class=mRNAlike lncRNA name=NULL ref=H-invitational v7.5 transcriptId=HIT000215740 cpcScore=-1.3536100 cnci=-0.4472396		chr17(+):66528681-66528910	30	NonCoding	4.49492	4.62433	5.94678	0.528262	2.00643e-05	1.09384	2.7356		Up	0	0	0	0	0	0	0	0	0	0	0	0	0	0	0	0	0	0	0	0
TC17002572.hg.1	---	accn=AF086010 class=mRNAlike lncRNA name=Human lncRNA ref=JounralRNA transcriptId=3065 cpcScore=-1.1350300 cnci=-0.1623149		chr17(-):27971812-27972377	30	NonCoding	3.89792	4.24233	4.91375	0.0557547	1.8363e-06	1.26964	2.02206		Up	0	0	0	0	0	0	0	0	0	0	0	0	0	0	0	0	0	0	0	0
TC17002705.hg.1	---	accn=BC040475 class=mRNAlike lncRNA name=Human lncRNA ref=JounralRNA transcriptId=3213 cpcScore=-0.9254710 cnci=-0.4209185		chr17(-):49326938-49329109	30	NonCoding	3.20884	3.51323	4.24776	0.0869195	1.53654e-07	1.2349	2.0547		Up	0	0	0	0	0	0	0	0	0	0	0	0	0	0	0	0	0	0	0	0
TC17002747.hg.1	---	accn=NULL class=lncRNA name= ref=UCSCGeneNoncode transcriptId=uc010wpy.1 cpcScore=-1.1036000 cnci=-0.2547891		chr17(-):62399864-62401205	30	NonCoding	5.72935	5.62275	7.71812	0.835123	4.19733e-06	-1.07669	3.96898		Up	0	0	0	0	0	0	0	0	0	0	0	0	0	0	0	0	0	0	0	0
TC17002807.hg.1	---	accn=X54533 class=mRNAlike lncRNA name=NULL ref=H-invitational v7.5 transcriptId=HIT000321909 cpcScore=2.3742400 cnci=-0.1014895		chr17(-):76851771-76921083	50	NonCoding	4.43716	4.24808	5.83659	0.824714	1.66198e-05	-1.14003	2.63797		Up	0	0	0	0	0	0	0	0	0	0	0	0	0	0	0	0	0	0	0	0
TC17002860.hg.1	KPNA2	karyopherin alpha 2 (RAG cohort 1, importin alpha 1)	3838	chr17(+):66031848-66042970	147	Coding	5.20649	5.22159	6.27152	0.529375	3.02921e-07	1.01052	2.09221		Up	0	0	0	0	0	0	0	0	0	0	0	0	0	0	0	0	0	0	0	0
TC18000047.hg.1	RAB31	RAB31, member RAS oncogene family	11031	chr18(+):9708228-9862553	90	Coding	5.63725	5.86548	7.79423	0.632515	9.89303e-06	1.17139	4.45978		Up	0	0	0	0	0	0	0	0	0	0	0	0	0	0	0	0	0	0	0	0
TC18000080.hg.1	---	DQ590589,uc002ksy.1		chr18(+):14253151-14253180	6	Coding	8.58652	8.6263	7.49533	0.877597	0.000168562	1.02796	-2.13049		Down	0	0	0	0	0	0	0	0	0	0	0	0	0	0	0	0	0	0	0	0
TC18000083.hg.1	---	DQ582260,uc021uhw.1		chr18(+):14502662-14502696	11	Coding	9.01913	9.00547	8.00442	0.992245	0.0004806	-1.00951	-2.02049		Down	0	0	0	0	0	0	0	0	0	0	0	0	0	0	0	0	0	0	0	0
TC18000100.hg.1	RIOK3	RIO kinase 3 (yeast)	8780	chr18(+):21032787-21063104	190	Coding	5.59007	5.69716	6.62497	0.355618	1.25473e-06	1.07705	2.04897		Up	0	0	0	0	0	0	0	0	0	0	0	0	0	0	0	0	0	0	0	0
TC18000351.hg.1	---	DQ600032,uc002kpo.2		chr18(-):11663266-11663305	16	Coding	5.87354	6.00735	4.85604	0.992663	0.000579595	1.09718	-2.02442		Down	0	0	0	0	0	0	0	0	0	0	0	0	0	0	0	0	0	0	0	0
TC18000386.hg.1	---	DQ587539,uc002ksx.1		chr18(-):14252895-14252924	6	Coding	8.58652	8.6263	7.49533	0.877597	0.000168562	1.02796	-2.13049		Down	0	0	0	0	0	0	0	0	0	0	0	0	0	0	0	0	0	0	0	0
TC18000387.hg.1	---	DQ590126,uc002ksz.1		chr18(-):14254169-14254198	6	Coding	7.98855	8.1093	6.81463	0.68024	1.31287e-05	1.0873	-2.25625		Down	0	0	0	0	0	0	0	0	0	0	0	0	0	0	0	0	0	0	0	0
TC18000392.hg.1	---	DQ595048,uc021uhx.1		chr18(-):14504309-14504348	16	Coding	6.46001	6.48232	5.40687	0.977366	0.000299622	1.01558	-2.07504		Down	0	0	0	0	0	0	0	0	0	0	0	0	0	0	0	0	0	0	0	0
TC18000477.hg.1	PSTPIP2	proline-serine-threonine phosphatase interacting protein 2	9050	chr18(-):43563502-43652250	217	Coding	4.1817	4.33894	5.46493	0.189599	2.3583e-06	1.11515	2.43383		Up	0	0	0	0	0	0	0	0	0	0	0	0	0	0	0	0	0	0	0	0
TC18000527.hg.1	TCF4	transcription factor 4	6925	chr18(-):52889562-53303188	400	Coding	4.22533	4.18782	5.4997	0.48478	1.92245e-06	-1.02634	2.41893		Up	0	0	0	0	0	0	0	0	0	0	0	0	0	0	0	0	0	0	0	0
TC18000692.hg.1	---	accn=AL832945 class=mRNAlike lncRNA name=Human lncRNA ref=JounralRNA transcriptId=2300 cpcScore=-1.1700800 cnci=-0.3063970		chr18(+):42644796-42648475	30	NonCoding	3.04687	3.28228	4.06446	0.0793456	9.53387e-06	1.17724	2.02453		Up	0	0	0	0	0	0	0	0	0	0	0	0	0	0	0	0	0	0	0	0
TC18000932.hg.1	---	accn=CR612521 class=mRNAlike lncRNA name=Human lncRNA ref=JounralRNA transcriptId=5076 cpcScore=-1.1459500 cnci=-0.3121068		chr18(-):52890054-52891798	30	NonCoding	3.56777	3.52195	5.53172	0.787746	3.62874e-06	-1.03227	3.9013		Up	0	0	0	0	0	0	0	0	0	0	0	0	0	0	0	0	0	0	0	0
TC19000002.hg.1	OR4F17	olfactory receptor, family 4, subfamily F, member 17	81099	chr19(+):107146-111696	50	Coding	4.35406	4.54947	3.30139	0.568363	9.29513e-05	1.14506	-2.07436		Down	0	0	0	0	0	0	0	0	0	0	0	0	0	0	0	0	0	0	0	0
TC19000120.hg.1	EMR1	egf-like module containing, mucin-like, hormone receptor-like 1	2015	chr19(+):6887560-6952102	230	Coding	4.88192	4.91912	5.95018	0.418532	0.000121469	1.02612	2.09691		Up	0	0	0	0	0	0	0	0	0	0	0	0	0	0	0	0	0	0	0	0
TC19000187.hg.1	C19orf38	chromosome 19 open reading frame 38	255809	chr19(+):10959106-10980360	64	Coding	5.2723	5.25269	6.77312	0.857352	1.0836e-05	-1.01368	2.83004		Up	0	0	0	0	0	0	0	0	0	0	0	0	0	0	0	0	0	0	0	0
TC19000670.hg.1	---	ncrna:snoRNA chromosome:GRCh37:19:47451546:47451631:1 gene:ENSG00000252071 gene_biotype:snoRNA transcript_biotype:snoRNA		chr19(+):47451546-47451631	30	Coding	3.2316	3.50742	4.51101	0.0243222	4.62352e-07	1.21068	2.42739		Up	0	0	0	0	0	0	0	0	0	0	0	0	0	0	0	0	0	0	0	0
TC19000676.hg.1	C5AR1	complement component 5a receptor 1	728	chr19(+):47813075-47825327	42	Coding	3.37328	3.29652	4.62032	0.684151	0.000146019	-1.05465	2.37352		Up	1	0	0	0	0	0	0	0	0	1	0	0	0	0	1	0	0	0	0	0
TC19000717.hg.1	FTL	ferritin, light polypeptide	2512	chr19(+):49468566-49470136	103	Coding	8.89373	8.80171	9.94775	0.940817	5.98826e-06	-1.06586	2.07631		Up	0	0	0	0	0	0	0	0	0	0	0	0	0	0	0	0	0	0	0	0
TC19000772.hg.1	SIGLEC9	sialic acid binding Ig-like lectin 9	27180	chr19(+):51628137-51639520	85	Coding	4.5178	4.43748	5.66069	0.951785	7.34651e-06	-1.05725	2.20823		Up	0	0	0	0	0	0	0	0	0	0	0	0	0	0	0	0	0	0	0	0
TC19000788.hg.1	FPR2	formyl peptide receptor 2	2358	chr19(+):52264183-52273779	59	Coding	3.13605	3.28637	4.23928	0.376026	0.000196551	1.10981	2.14835		Up	0	0	0	0	0	0	0	0	0	0	0	0	0	0	1	0	0	0	0	0
TC19000789.hg.1	FPR3	formyl peptide receptor 3	2359	chr19(+):52298411-52329440	40	Coding	3.54368	3.58237	4.92913	0.540026	5.87961e-06	1.02719	2.61254		Up	0	0	0	0	0	0	0	0	0	0	0	0	0	0	1	0	0	0	0	0
TC19001135.hg.1	MYO1F	myosin IF	4542	chr19(-):8585674-8642461	340	Coding	6.0806	6.08515	7.2638	0.514911	8.9513e-09	1.00316	2.27079		Up	0	0	0	0	0	0	0	0	0	0	0	0	0	0	0	0	0	0	0	0
TC19001241.hg.1	EMR3	egf-like module containing, mucin-like, hormone receptor-like 3	84658	chr19(-):14729929-14785730	190	Coding	3.78456	3.84055	5.43721	0.525171	1.50543e-05	1.03958	3.14412		Up	0	0	0	0	0	0	0	0	0	0	0	0	0	0	0	0	0	0	0	0
TC19001242.hg.1	EMR2	egf-like module containing, mucin-like, hormone receptor-like 2	30817	chr19(-):14843205-14889353	282	Coding	5.78566	5.90392	6.82629	0.3643	3.42642e-06	1.08542	2.05712		Up	0	0	0	0	0	0	0	0	0	1	0	0	0	0	0	0	0	0	0	0
TC19001287.hg.1	LRRC25	leucine rich repeat containing 25	126364	chr19(-):18501954-18508421	60	Coding	5.51717	5.49005	6.81301	0.67471	3.44597e-06	-1.01897	2.45521		Up	0	0	0	0	0	0	0	0	0	0	0	0	0	0	0	0	0	0	0	0
TC19001337.hg.1	---	DQ576791,uc002nod.1		chr19(-):19863187-19863228	18	Coding	7.89879	8.12198	6.86588	0.556996	5.31324e-05	1.16731	-2.04615		Down	0	0	0	0	0	0	0	0	0	0	0	0	0	0	0	0	0	0	0	0
TC19001458.hg.1	TYROBP	TYRO protein tyrosine kinase binding protein	7305	chr19(-):36395303-36399211	49	Coding	8.26936	8.46598	10.4964	0.974937	2.60734e-05	1.146	4.68176		Up	0	0	0	0	0	0	0	0	0	0	0	0	0	0	0	0	0	0	0	0
TC19001491.hg.1	---	DQ589981,uc021utw.1		chr19(-):38322409-38322436	4	Coding	4.93222	4.62842	3.82462	0.10266	5.11079e-06	-1.23439	-2.15487		Down	0	0	0	0	0	0	0	0	0	0	0	0	0	0	0	0	0	0	0	0
TC19001622.hg.1	---	uc021uvv.1		chr19(-):45981860-45981945	30	Coding	4.70449	4.39963	5.84932	0.841696	1.61811e-06	-1.2353	2.2112		Up	0	0	0	0	0	0	0	0	0	0	0	0	0	0	0	0	0	0	0	0
TC19001745.hg.1	NAPSB	napsin B aspartic peptidase pseudogene	256236	chr19(-):50837053-50848024	120	Coding	5.2908	5.29521	6.38766	0.466747	5.34465e-09	1.00306	2.13889		Up	0	0	0	0	0	0	0	0	0	0	0	0	0	0	0	0	0	0	0	0
TC19001787.hg.1	FPR1	formyl peptide receptor 1	2357	chr19(-):52249023-52255150	40	Coding	4.53139	4.60719	5.76404	0.511721	1.69798e-05	1.05395	2.34999		Up	0	0	0	0	0	0	0	0	0	0	0	0	0	0	1	0	0	0	0	0
TC19001842.hg.1	LILRB2	leukocyte immunoglobulin-like receptor, subfamily B (with TM and ITIM domains), member 2	10288	chr19(-):54777675-54785039	261	Coding	5.75552	5.74703	7.05378	0.651435	1.87522e-06	-1.00591	2.45931		Up	0	0	0	0	1	0	0	0	0	0	0	0	0	0	0	0	0	0	0	0
TC19002215.hg.1	---	accn=M37128 class=mRNAlike lncRNA name=NULL ref=H-invitational v7.5 transcriptId=HIT000195707 cpcScore=-0.2955950 cnci=-0.1858278		chr19(+):52249199-52250247	30	NonCoding	3.78814	3.89471	4.82394	0.798972	0.00015231	1.07667	2.05025		Up	0	0	0	0	0	0	0	0	0	0	0	0	0	0	0	0	0	0	0	0
TC19002299.hg.1	---	accn=S78086 class=mRNAlike lncRNA name=NULL ref=H-invitational v7.5 transcriptId=HIT000216776 cpcScore=2.7886300 cnci=-0.0378025		chr19(-):5208250-5210593	30	NonCoding	3.02854	2.86418	4.96196	0.588101	3.65764e-06	-1.12067	3.81958		Up	0	0	0	0	0	0	0	0	0	0	0	0	0	0	0	0	0	0	0	0
TC19002300.hg.1	---	accn=S78080 class=mRNAlike lncRNA name=NULL ref=H-invitational v7.5 transcriptId=HIT000216774 cpcScore=1.8381700 cnci=-0.0127374		chr19(-):5212350-5214479	30	NonCoding	4.30498	4.3266	5.97393	0.523304	1.45744e-06	1.0151	3.17983		Up	0	0	0	0	0	0	0	0	0	0	0	0	0	0	0	0	0	0	0	0
TC19002321.hg.1	---	accn=L29140 class=mRNAlike lncRNA name=NULL ref=H-invitational v7.5 transcriptId=HIT000192783 cpcScore=1.1659900 cnci=-0.0272100		chr19(-):8616972-8618335	30	NonCoding	8.35531	8.2856	9.69994	0.459638	2.40527e-07	-1.0495	2.53965		Up	0	0	0	0	0	0	0	0	0	0	0	0	0	0	0	0	0	0	0	0
TC19002463.hg.1	---	accn=NR_033390 class=lncRNA name= ref=RefGeneNoncode transcriptId=NR_033390 cpcScore=1.4038700 cnci=-0.1288849		chr19(-):36395303-36399211	40	NonCoding	7.50782	7.71621	9.89275	0.966513	3.8789e-05	1.1554	5.2232		Up	0	0	0	0	0	0	0	0	0	0	0	0	0	0	0	0	0	0	0	0
TC19002549.hg.1	---	accn=NR_002798 class=lncRNA name= ref=RefGeneNoncode transcriptId=NR_002798 cpcScore=5.1033000 cnci=-0.1413985		chr19(-):50837057-50848005	90	NonCoding	5.59264	5.49425	6.90272	0.694301	2.90015e-09	-1.07058	2.47955		Up	0	0	0	0	0	0	0	0	0	0	0	0	0	0	0	0	0	0	0	0
TC19002579.hg.1	---	accn=DQ655938 class=mRNAlike lncRNA name=NULL ref=H-invitational v7.5 transcriptId=HIT000393051 cpcScore=1.0822600 cnci=-0.1612880		chr19(-):54783706-54784317	30	NonCoding	4.75522	4.93135	6.57541	0.587733	8.65578e-07	1.12985	3.53126		Up	0	0	0	0	0	0	0	0	0	0	0	0	0	0	0	0	0	0	0	0
TC19002629.hg.1	IFI30	interferon, gamma-inducible protein 30	10437	chr19(+):18284579-18288927	80	Coding	7.85547	8.30025	10.1731	0.815437	3.43138e-05	1.36111	4.98527		Up	0	0	0	0	0	1	1	1	1	0	0	0	0	0	0	0	0	0	0	0
TC19002653.hg.1	LILRA1	leukocyte immunoglobulin-like receptor, subfamily A (with TM domain), member 1	11024	chr19(+):55105047-55113555	170	Coding	4.91124	4.98401	6.43646	0.525378	1.50436e-06	1.05173	2.8783		Up	0	0	0	0	0	0	0	0	0	0	0	0	0	0	0	0	0	0	1	0
TC20000046.hg.1	---	Homo sapiens cDNA clone MGC:17708 IMAGE:3868595, complete cds.		chr20(+):3898237-3899061	30	Coding	4.72468	5.05875	5.89016	0.192025	1.99927e-06	1.26056	2.24308		Up	0	0	0	0	0	0	0	0	0	0	0	0	0	0	0	0	0	0	0	0
TC20000206.hg.1	HCK	hemopoietic cell kinase	3055	chr20(+):30639991-30689659	193	Coding	4.97693	5.206	6.86741	0.705127	7.42846e-07	1.17207	3.70758		Up	1	0	0	0	0	1	1	0	1	0	0	0	0	0	0	0	0	0	0	0
TC20000241.hg.1	MIR644A	microRNA 644a	693229	chr20(+):33054130-33054223	30	Coding	3.35206	4.02256	5.29527	0.108368	7.74239e-08	1.59162	3.84561		Up	0	0	0	0	0	0	0	0	0	0	0	0	0	0	0	0	0	0	0	0
TC20000381.hg.1	---	havana:lincRNA chromosome:GRCh37:20:47100223:47130447:1 gene:ENSG00000229963 gene_biotype:lincRNA transcript_biotype:lincRNA		chr20(+):47100223-47130447	30	Coding	7.88012	8.02912	6.75698	0.936445	8.16223e-05	1.1088	-2.1782		Down	0	0	0	0	0	0	0	0	0	0	0	0	0	0	0	0	0	0	0	0
TC20000703.hg.1	CD93	CD93 molecule	22918	chr20(-):23059986-23066977	50	Coding	5.07881	5.04274	6.78567	0.917997	5.57529e-06	-1.02532	3.2645		Up	0	0	0	0	0	0	0	0	0	0	0	0	0	0	0	0	0	0	0	0
TC20000715.hg.1	CST3	cystatin C	1471	chr20(-):23608534-23619110	70	Coding	5.96161	5.97615	7.3564	0.915222	1.72678e-05	1.01013	2.6295		Up	0	0	0	0	0	0	0	0	0	0	0	0	0	0	0	0	0	0	0	0
TC20000738.hg.1	---	havana:lincRNA chromosome:GRCh37:20:25989427:25991167:-1 gene:ENSG00000231081 gene_biotype:lincRNA transcript_biotype:lincRNA | cdna:all chromosome:VEGA50:20:25989427:25991167:-1 Gene:OTTHUMG00000032141		chr20(-):25989427-25991167	30	Coding	5.42222	5.49148	4.31015	0.96486	1.93898e-05	1.04918	-2.16155		Down	0	0	0	0	0	0	0	0	0	0	0	0	0	0	0	0	0	0	0	0
TC20000913.hg.1	SULF2	sulfatase 2	55959	chr20(-):46285092-46415360	437	Coding	4.73969	4.91629	6.62436	0.689334	3.60136e-07	1.13022	3.69268		Up	0	0	0	0	0	0	0	0	0	0	0	0	0	0	0	0	0	0	0	0
TC20000928.hg.1	B4GALT5	UDP-Gal:betaGlcNAc beta 1,4- galactosyltransferase, polypeptide 5	9334	chr20(-):48249482-48330421	120	Coding	5.34385	5.34628	6.42766	0.432078	1.60801e-08	1.00169	2.11963		Up	0	0	0	0	0	0	0	0	0	0	0	0	0	0	0	0	0	0	0	0
TC20000992.hg.1	CTSZ	cathepsin Z	1522	chr20(-):57570240-57582309	130	Coding	5.84736	5.73903	6.92945	0.929017	3.66197e-07	-1.07799	2.1171		Up	0	0	0	0	0	0	0	0	0	0	0	0	0	0	0	0	0	0	0	0
TC20001070.hg.1	---	accn=BC008667 class=mRNAlike lncRNA name=Human lncRNA ref=JounralRNA transcriptId=5042 cpcScore=-1.1242800 cnci=-0.3394041		chr20(+):3898237-3899061	30	NonCoding	5.17519	5.54576	6.45274	0.13046	1.36165e-06	1.29286	2.42428		Up	0	0	0	0	0	0	0	0	0	0	0	0	0	0	0	0	0	0	0	0
TC20001258.hg.1	---	linc-ARFGEF2-7 chr20:+:46749142-46750292		chr20(+):46749143-46750292	29	NonCoding	7.12011	7.24345	6.11396	0.952742	3.66407e-05	1.08925	-2.00854		Down	0	0	0	0	0	0	0	0	0	0	0	0	0	0	0	0	0	0	0	0
TC20001263.hg.1	---	linc-ARFGEF2-2 chr20:+:47126390-47133386 | linc-ARFGEF2-2 chr20:+:47126390-47133386 | linc-ARFGEF2-2 chr20:+:47129834-47133716		chr20(+):47126391-47133716	99	NonCoding	7.02773	7.1857	5.85694	0.918068	0.000307447	1.11571	-2.25135		Down	0	0	0	0	0	0	0	0	0	0	0	0	0	0	0	0	0	0	0	0
TC20001450.hg.1	---	accn=CR608822 class=mRNAlike lncRNA name=NULL ref=H-invitational v7.5 transcriptId=HIT000288017 cpcScore=-1.3611300 cnci=-0.3394050		chr20(-):17922245-17922898	30	NonCoding	4.36836	4.59236	5.70471	0.288447	2.26075e-07	1.16797	2.52511		Up	0	0	0	0	0	0	0	0	0	0	0	0	0	0	0	0	0	0	0	0
TC20001519.hg.1	---	linc-ZNF337-1 chr20:-:25989426-25991167		chr20(-):25989427-25991167	30	NonCoding	5.41942	5.46978	4.32818	0.992817	4.19781e-05	1.03552	-2.13057		Down	0	0	0	0	0	0	0	0	0	0	0	0	0	0	0	0	0	0	0	0
TC20001566.hg.1	---	accn=NULL class=mRNAlike lncRNA name=vega lncRNA ref=GENCODE transcriptId=OTTHUMT00000276659 cpcScore=-0.9028350 cnci=-0.4240195 | accn=NULL class=mRNAlike lncRNA name=vega lncRNA ref=GENCODE transcriptId=OTTHUMT00000079119 cpcScore=-1.3272200 cnci=-0.2828138		chr20(-):35554288-35571047	48	NonCoding	4.85863	5.522	6.3568	0.02452	1.44244e-07	1.58378	2.82484		Up	0	0	0	0	0	0	0	0	0	0	0	0	0	0	0	0	0	0	0	0
TC20001611.hg.1	---	linc-SULF2-3 chr20:-:46523115-46528274 | linc-SULF2-3 chr20:-:46523132-46528819		chr20(-):46523116-46528819	90	NonCoding	6.93018	7.07429	5.74064	0.990839	0.000678454	1.10505	-2.28081		Down	0	0	0	0	0	0	0	0	0	0	0	0	0	0	0	0	0	0	0	0
TC20001655.hg.1	---	linc-CYP24A1-4 chr20:-:54206129-54242676 | linc-CYP24A1-4 chr20:-:54241678-54242609		chr20(-):54206130-54242676	40	NonCoding	4.87001	4.98309	3.83979	0.994906	1.68548e-06	1.08153	-2.04233		Down	0	0	0	0	0	0	0	0	0	0	0	0	0	0	0	0	0	0	0	0
TC20001679.hg.1	---	accn=Z70769 class=mRNAlike lncRNA name=Human lncRNA ref=JounralRNA transcriptId=2179 cpcScore=-0.6074890 cnci=-0.3096417		chr20(-):57486024-57486241	30	NonCoding	3.19102	3.32272	4.30631	0.851633	0.00087366	1.09559	2.16639		Up	0	0	0	0	0	0	0	0	0	0	0	0	0	0	0	0	0	0	0	0
TC21000002.hg.1	---	DQ579288,uc002zkg.1		chr21(+):9690071-9690100	6	Coding	7.98855	8.1093	6.81463	0.68024	1.31287e-05	1.0873	-2.25625		Down	0	0	0	0	0	0	0	0	0	0	0	0	0	0	0	0	0	0	0	0
TC21000003.hg.1	---	DQ590589,uc021wgt.1		chr21(+):9692178-9692207	6	Coding	8.58652	8.6263	7.49533	0.877597	0.000168562	1.02796	-2.13049		Down	0	0	0	0	0	0	0	0	0	0	0	0	0	0	0	0	0	0	0	0
TC21000009.hg.1	---	DQ579288,uc002zkf.2		chr21(+):10203389-10203418	6	Coding	7.98855	8.1093	6.81463	0.68024	1.31287e-05	1.0873	-2.25625		Down	0	0	0	0	0	0	0	0	0	0	0	0	0	0	0	0	0	0	0	0
TC21000010.hg.1	---	DQ590589,uc021wgz.1		chr21(+):10204662-10204701	16	Coding	6.46001	6.48232	5.40687	0.977366	0.000299622	1.01558	-2.07504		Down	0	0	0	0	0	0	0	0	0	0	0	0	0	0	0	0	0	0	0	0
TC21000018.hg.1	---	DQ590589,uc002yjc.2		chr21(+):15022567-15022606	16	Coding	6.46001	6.48232	5.40687	0.977366	0.000299622	1.01558	-2.07504		Down	0	0	0	0	0	0	0	0	0	0	0	0	0	0	0	0	0	0	0	0
TC21000019.hg.1	---	DQ590589,uc002yjd.1		chr21(+):15023206-15023235	6	Coding	8.58652	8.6263	7.49533	0.877597	0.000168562	1.02796	-2.13049		Down	0	0	0	0	0	0	0	0	0	0	0	0	0	0	0	0	0	0	0	0
TC21000022.hg.1	---	DQ579288,uc002yjg.2		chr21(+):15278153-15278182	6	Coding	7.98855	8.1093	6.81463	0.68024	1.31287e-05	1.0873	-2.25625		Down	0	0	0	0	0	0	0	0	0	0	0	0	0	0	0	0	0	0	0	0
TC21000097.hg.1	GRIK1-AS2|BACH1	GRIK1 antisense RNA 2 (non-protein coding)|BTB and CNC homology 1, basic leucine zipper transcription factor 1	100379661|571	chr21(+):30671192-31003071	259	Coding	4.57905	4.56444	5.69532	0.657254	4.79302e-05	-1.01017	2.16787		Up	0	0	0	0	0	0	0	0	0	0	0	0	0	0	0	0	0	0	0	0
TC21000129.hg.1	IFNGR2	interferon gamma receptor 2 (interferon gamma transducer 1)	3460	chr21(+):34757299-34851655	170	Coding	5.28345	5.26682	6.30038	0.611328	5.98596e-06	-1.01159	2.02362		Up	0	0	0	0	0	1	1	0	1	0	0	0	0	1	0	0	0	0	0	0
TC21000268.hg.1	---	DQ590126,uc002zkd.3		chr21(-):9932315-9932344	6	Coding	7.98855	8.1093	6.81463	0.68024	1.31287e-05	1.0873	-2.25625		Down	0	0	0	0	0	0	0	0	0	0	0	0	0	0	0	0	0	0	0	0
TC21000279.hg.1	---	DQ587539,uc021whd.1		chr21(-):15279173-15279210	14	Coding	8.98539	8.93658	7.9287	0.967973	0.000984134	-1.03442	-2.08016		Down	0	0	0	0	0	0	0	0	0	0	0	0	0	0	0	0	0	0	0	0
TC21000566.hg.1	---	accn=NULL class=lincRNA name=Human lincRNA ref=Scripture Reconstruction LincRNAs By Luo transcriptId=linc_luo_943 cpcScore=-1.2924100 cnci=-0.2466538		chr21(+):11123088-11139671	43	NonCoding	5.90164	6.03143	4.84579	0.782054	1.99694e-05	1.09414	-2.07894		Down	0	0	0	0	0	0	0	0	0	0	0	0	0	0	0	0	0	0	0	0
TC21000577.hg.1	---	accn=NULL class=mRNAlike lncRNA name=vega lncRNA ref=GENCODE transcriptId=OTTHUMT00000157918 cpcScore=-1.0002600 cnci=-0.1796539		chr21(+):15212726-15241288	30	NonCoding	6.16658	6.22926	5.06831	0.931091	3.43885e-06	1.04441	-2.14098		Down	0	0	0	0	0	0	0	0	0	0	0	0	0	0	0	0	0	0	0	0
TC21000651.hg.1	---	accn=NR_027655 class=lncRNA name= ref=RefGeneNoncode transcriptId=NR_027655 cpcScore=7.5734800 cnci=-0.1452770 | accn=AF026200 class=mRNAlike lncRNA name=NULL ref=H-invitational v7.5 transcriptId=HIT000062804 cpcScore=1.0441900 cnci=-0.2864551 | accn=AF317902 class=mRNAlike lncRNA name=Human lncRNA ref=JounralRNA transcriptId=1894 cpcScore=-0.9581400 cnci=-0.2050486		chr21(+):30677560-30734217	80	NonCoding	5.24034	5.31894	6.35024	0.645067	6.77198e-05	1.05599	2.1583		Up	0	0	0	0	0	0	0	0	0	0	0	0	0	0	0	0	0	0	0	0
TC22000003.hg.1	---	DQ590589,uc021wkd.1		chr22(+):16239288-16239327	16	Coding	6.46001	6.48232	5.40687	0.977366	0.000299622	1.01558	-2.07504		Down	0	0	0	0	0	0	0	0	0	0	0	0	0	0	0	0	0	0	0	0
TC22000004.hg.1	---	DQ590589,uc002zky.2		chr22(+):16241086-16241125	16	Coding	6.46001	6.48232	5.40687	0.977366	0.000299622	1.01558	-2.07504		Down	0	0	0	0	0	0	0	0	0	0	0	0	0	0	0	0	0	0	0	0
TC22000005.hg.1	---	DQ590589,uc021wkh.1		chr22(+):16244206-16244245	16	Coding	6.46001	6.48232	5.40687	0.977366	0.000299622	1.01558	-2.07504		Down	0	0	0	0	0	0	0	0	0	0	0	0	0	0	0	0	0	0	0	0
TC22000006.hg.1	---	DQ590589,uc021wkl.1		chr22(+):16245998-16246037	16	Coding	6.46001	6.48232	5.40687	0.977366	0.000299622	1.01558	-2.07504		Down	0	0	0	0	0	0	0	0	0	0	0	0	0	0	0	0	0	0	0	0
TC22000165.hg.1	ADRBK2	adrenergic, beta, receptor kinase 2	157	chr22(+):25960816-26125258	294	Coding	4.53254	4.42511	6.24567	0.877126	2.05947e-06	-1.0773	3.27873		Up	0	0	0	0	0	0	0	0	0	0	0	0	0	0	0	0	0	0	0	0
TC22000443.hg.1	---	DQ595048,uc002zkx.2		chr22(-):16240301-16240340	16	Coding	6.46001	6.48232	5.40687	0.977366	0.000299622	1.01558	-2.07504		Down	0	0	0	0	0	0	0	0	0	0	0	0	0	0	0	0	0	0	0	0
TC22000446.hg.1	---	DQ587539,uc021wkf.1		chr22(-):16243448-16243487	16	Coding	8.86068	8.81555	7.80526	0.931345	0.000653903	-1.03178	-2.07833		Down	0	0	0	0	0	0	0	0	0	0	0	0	0	0	0	0	0	0	0	0
TC22000448.hg.1	---	DQ599820,uc021wkg.1		chr22(-):16243979-16244015	13	Coding	8.98457	8.9516	7.95601	0.964569	0.000442977	-1.02312	-2.03998		Down	0	0	0	0	0	0	0	0	0	0	0	0	0	0	0	0	0	0	0	0
TC22000451.hg.1	---	DQ587539,uc021wkj.1		chr22(-):16245219-16245248	6	Coding	8.58652	8.6263	7.49533	0.877597	0.000168562	1.02796	-2.13049		Down	0	0	0	0	0	0	0	0	0	0	0	0	0	0	0	0	0	0	0	0
TC22000453.hg.1	---	DQ599820,uc021wkk.1		chr22(-):16245750-16245786	13	Coding	8.98457	8.9516	7.95601	0.964569	0.000442977	-1.02312	-2.03998		Down	0	0	0	0	0	0	0	0	0	0	0	0	0	0	0	0	0	0	0	0
TC22000789.hg.1	---	cdna:putative chromosome:GRCh37:22:38783923:38784862:-1 gene:ENSG00000229955 gene_biotype:processed_transcript transcript_biotype:processed_transcript | cdna:all chromosome:VEGA50:22:38783923:38784862:-1 Gene:OTTHUMG00000151134		chr22(-):38783923-38784862	30	Coding	3.44834	3.70919	4.68626	0.0604818	5.22861e-09	1.19819	2.35858		Up	0	0	0	0	0	0	0	0	0	0	0	0	0	0	0	0	0	0	0	0
TC22000838.hg.1	NAGA	N-acetylgalactosaminidase, alpha-	4668	chr22(-):42428724-42466846	148	Coding	5.66914	5.65104	6.85773	0.725952	1.946e-06	-1.01262	2.2793		Up	0	0	0	0	0	0	0	0	0	0	0	0	0	0	0	0	0	0	0	0
TC22001043.hg.1	---	accn=AK124922 class=mRNAlike lncRNA name=Human lncRNA ref=JounralRNA transcriptId=380 cpcScore=-1.0988900 cnci=-0.3249960		chr22(+):26121103-26123847	30	NonCoding	3.32262	3.23235	5.48739	0.49225	6.89831e-07	-1.06457	4.48395		Up	0	0	0	0	0	0	0	0	0	0	0	0	0	0	0	0	0	0	0	0
TC22001417.hg.1	---	linc-FAM116B-1 chr22:-:50775555-50776310 | linc-FAM116B-1 chr22:-:50776022-50778197		chr22(-):50775556-50778197	45	NonCoding	8.83066	8.91407	7.80519	0.938237	5.00261e-05	1.05952	-2.03562		Down	0	0	0	0	0	0	0	0	0	0	0	0	0	0	0	0	0	0	0	0
TC22001424.hg.1	APOBEC3A|APOBEC3A_B	apolipoprotein B mRNA editing enzyme, catalytic polypeptide-like 3A|APOBEC3A and APOBEC3B deletion hybrid	200315|100913187	chr22(+):39348746-39388783	140	Coding	4.86348	4.92134	5.99145	0.351671	8.18249e-06	1.04093	2.18552		Up	0	0	0	0	0	0	0	0	0	0	0	0	0	0	0	0	0	0	0	0
TC4_gl000194_random000001.hg.1	---	DQ590589,uc003jaf.3		chr4_gl000194_random(+):76193-76222	6	Coding	8.58652	8.6263	7.49533	0.877597	0.000168562	1.02796	-2.13049		Down	0	0	0	0	0	0	0	0	0	0	0	0	0	0	0	0	0	0	0	0
TC6_apd_hap1000047.hg.1	HLA-DQA2	major histocompatibility complex, class II, DQ alpha 2	3118	chr6_apd_hap1(+):3997436-4003267	58	Coding	5.31956	5.40315	6.39496	0.784456	2.21014e-05	1.05965	2.1073		Up	1	0	0	0	1	1	1	1	1	0	1	0	0	0	0	0	0	0	0	0
TC6_apd_hap1000101.hg.1	HLA-DRB1|HLA-DRB3	major histocompatibility complex, class II, DR beta 1|major histocompatibility complex, class II, DR beta 3	3123|3125	chr6_apd_hap1(-):3773805-3787550	64	Coding	8.2287	8.22977	10.1165	0.888228	3.30338e-06	1.00074	3.70069		Up	1	1	1	1	1	1	1	1	1	0	1	0	0	0	0	0	0	0	1	0
TC6_apd_hap1000107.hg.1	HLA-DPA1	major histocompatibility complex, class II, DP alpha 1	3113	chr6_apd_hap1(-):4319165-4335362	230	Coding	6.24026	6.3563	8.21345	0.714958	1.50893e-08	1.08376	3.92636		Up	1	0	0	0	1	1	1	1	1	0	1	0	0	0	0	0	0	0	0	0
TC6_apd_hap1000117.hg.1	HLA-DMB	major histocompatibility complex, class II, DM beta	3109	chr6_apd_hap1(-):4189390-4195831	176	Coding	4.67279	4.69896	6.40915	0.769566	3.27819e-07	1.01831	3.33195		Up	0	0	0	0	0	0	0	1	0	0	0	0	0	0	0	0	0	0	0	0
TC6_apd_hap1000118.hg.1	HLA-DMA	major histocompatibility complex, class II, DM alpha	3108	chr6_apd_hap1(-):4203376-4207888	125	Coding	5.55919	5.63	7.63022	0.708557	1.56644e-08	1.0503	4.20186		Up	0	0	0	0	1	0	0	1	0	0	0	0	0	0	0	0	0	0	0	0
TC6_apd_hap1000123.hg.1	HLA-DPB1	major histocompatibility complex, class II, DP beta 1	3115	chr6_apd_hap1(+):4330504-4344264	180	Coding	5.13075	5.26516	6.28773	0.624241	1.56917e-08	1.09764	2.2299		Up	1	0	0	0	1	1	1	1	1	0	0	0	0	0	0	0	0	0	0	0
TC6_cox_hap2000090.hg.1	HLA-DRA	major histocompatibility complex, class II, DR alpha	3122	chr6_cox_hap2(+):3878074-3883242	79	Coding	7.86135	7.8207	10.03	0.943653	5.92752e-06	-1.02857	4.49607		Up	1	0	0	0	1	1	1	1	1	0	1	0	0	0	0	0	0	0	0	0
TC6_cox_hap2000094.hg.1	HLA-DQA2	major histocompatibility complex, class II, DQ alpha 2	3118	chr6_cox_hap2(+):4155020-4161095	60	Coding	5.152	5.31786	6.29054	0.640083	1.11076e-05	1.12183	2.20158		Up	1	0	0	0	1	1	1	1	1	0	1	0	0	0	0	0	0	0	0	0
TC6_cox_hap2000193.hg.1	HLA-DRB1|HLA-DRB3	major histocompatibility complex, class II, DR beta 1|major histocompatibility complex, class II, DR beta 3	3123|3125	chr6_cox_hap2(-):3934115-4028758	166	Coding	8.40386	8.00416	9.63147	0.904411	6.66957e-05	-1.31923	2.34179		Up	1	1	1	1	1	1	1	1	1	0	1	0	0	0	0	0	0	0	1	0
TC6_cox_hap2000194.hg.1	HLA-DRB6	major histocompatibility complex, class II, DR beta 6 (pseudogene)	3128	chr6_cox_hap2(-):3973650-3974855	9	Coding	8.81709	8.9231	10.6091	0.838809	4.27586e-07	1.07625	3.46299		Up	0	0	0	0	0	0	0	0	0	0	0	0	0	0	0	0	0	0	0	0
TC6_cox_hap2000195.hg.1	HLA-DQB1	major histocompatibility complex, class II, DQ beta 1	3119	chr6_cox_hap2(-):4072477-4080111	109	Coding	4.60753	4.6539	5.7701	0.743944	7.61104e-07	1.03267	2.23856		Up	1	0	0	0	1	1	1	1	1	0	1	0	0	0	0	0	0	0	0	0
TC6_cox_hap2000202.hg.1	HLA-DPA1	major histocompatibility complex, class II, DP alpha 1	3113	chr6_cox_hap2(-):4476526-4492734	219	Coding	6.43244	6.54904	8.43116	0.739624	2.21922e-08	1.08418	3.99646		Up	1	0	0	0	1	1	1	1	1	0	1	0	0	0	0	0	0	0	0	0
TC6_cox_hap2000232.hg.1	HLA-DMB	major histocompatibility complex, class II, DM beta	3109	chr6_cox_hap2(-):4346930-4353371	166	Coding	4.66989	4.71073	6.40313	0.797771	2.59153e-07	1.02871	3.32473		Up	0	0	0	0	0	0	0	1	0	0	0	0	0	0	0	0	0	0	0	0
TC6_cox_hap2000233.hg.1	HLA-DMA	major histocompatibility complex, class II, DM alpha	3108	chr6_cox_hap2(-):4360916-4383031	155	Coding	5.20553	5.33379	7.02561	0.573361	1.32474e-08	1.09298	3.53102		Up	0	0	0	0	1	0	0	1	0	0	0	0	0	0	0	0	0	0	0	0
TC6_dbb_hap3000083.hg.1	HLA-DRA	major histocompatibility complex, class II, DR alpha	3122	chr6_dbb_hap3(+):3685732-3690942	79	Coding	8.03359	8.03257	10.2109	0.971676	5.33595e-06	-1.00071	4.52321		Up	1	0	0	0	1	1	1	1	1	0	1	0	0	0	0	0	0	0	0	0
TC6_dbb_hap3000087.hg.1	HLA-DQA2	major histocompatibility complex, class II, DQ alpha 2	3118	chr6_dbb_hap3(+):3991698-3997550	65	Coding	4.9895	5.09181	6.08483	0.655194	7.23623e-06	1.07349	2.13662		Up	1	0	0	0	1	1	1	1	1	0	1	0	0	0	0	0	0	0	0	0
TC6_dbb_hap3000091.hg.1	HLA-DPB1	major histocompatibility complex, class II, DP beta 1	3115	chr6_dbb_hap3(+):4325042-4338804	180	Coding	5.18289	5.33102	6.34552	0.579034	1.60426e-08	1.10813	2.23866		Up	1	0	0	0	1	1	1	1	1	0	0	0	0	0	0	0	0	0	0	0
TC6_dbb_hap3000180.hg.1	---	M35980,uc011gjx.2		chr6_dbb_hap3(-):3794488-3794590	8	Coding	8.52607	8.63636	10.695	0.808683	6.70621e-07	1.07944	4.49703		Up	0	0	0	0	0	0	0	0	0	0	0	0	0	0	0	0	0	0	0	0
TC6_dbb_hap3000181.hg.1	HLA-DQB1	major histocompatibility complex, class II, DQ beta 1	3119	chr6_dbb_hap3(-):3905881-3915822	105	Coding	5.17358	5.14282	6.8904	0.718297	8.83694e-07	-1.02155	3.28711		Up	1	0	0	0	1	1	1	1	1	0	1	0	0	0	0	0	0	0	0	0
TC6_dbb_hap3000188.hg.1	HLA-DPA1	major histocompatibility complex, class II, DP alpha 1	3113	chr6_dbb_hap3(-):4313685-4329894	230	Coding	6.23262	6.35289	8.22019	0.709189	1.58082e-08	1.08694	3.96569		Up	1	0	0	0	1	1	1	1	1	0	1	0	0	0	0	0	0	0	0	0
TC6_dbb_hap3000208.hg.1	---	linc-CCDC21 chr6_dbb_hap3:-:3776251-3777348		chr6_dbb_hap3(-):3776252-3777348	17	NonCoding	9.41161	9.52576	11.1028	0.912535	2.94003e-06	1.08233	3.22918		Up	0	0	0	0	0	0	0	0	0	0	0	0	0	0	0	0	0	0	0	0
TC6_dbb_hap3000209.hg.1	HLA-DMB	major histocompatibility complex, class II, DM beta	3109	chr6_dbb_hap3(-):4183743-4190184	176	Coding	4.65752	4.69411	6.39985	0.787116	2.70902e-07	1.02569	3.34574		Up	0	0	0	0	0	0	0	1	0	0	0	0	0	0	0	0	0	0	0	0
TC6_dbb_hap3000210.hg.1	HLA-DMA	major histocompatibility complex, class II, DM alpha	3108	chr6_dbb_hap3(-):4197728-4202240	121	Coding	5.53572	5.61473	7.59774	0.708564	1.16997e-08	1.05629	4.17568		Up	0	0	0	0	1	0	0	1	0	0	0	0	0	0	0	0	0	0	0	0
TC6_mann_hap4000074.hg.1	HLA-DRA	major histocompatibility complex, class II, DR alpha	3122	chr6_mann_hap4(+):3749679-3754894	84	Coding	8.03319	8.04735	10.2001	0.96478	4.7087e-06	1.00987	4.49058		Up	1	0	0	0	1	1	1	1	1	0	1	0	0	0	0	0	0	0	0	0
TC6_mann_hap4000078.hg.1	HLA-DQA2	major histocompatibility complex, class II, DQ alpha 2	3118	chr6_mann_hap4(+):4166277-4171838	60	Coding	5.02388	5.20871	6.32207	0.636654	5.36309e-06	1.13669	2.4592		Up	1	0	0	0	1	1	1	1	1	0	1	0	0	0	0	0	0	0	0	0
TC6_mann_hap4000158.hg.1	---	M35980,uc021zqe.1		chr6_mann_hap4(-):3795576-3795683	30	Coding	7.57981	7.78419	9.67127	0.663492	4.1443e-07	1.15219	4.26181		Up	0	0	0	0	0	0	0	0	0	0	0	0	0	0	0	0	0	0	0	0
TC6_mann_hap4000159.hg.1	---	cdna:all chromosome:VEGA50:6-MANN:3782731:3797679:-1 Gene:OTTHUMG00000149332		chr6_mann_hap4(-):3846059-3861007	46	Coding	6.98134	7.05463	9.02954	0.892794	3.74085e-06	1.05211	4.1359		Up	0	0	0	0	0	0	0	0	0	0	0	0	0	0	0	0	0	0	0	0
TC6_mann_hap4000161.hg.1	---	AF017439,uc021zqg.1		chr6_mann_hap4(-):3952727-3952941	9	Coding	7.33694	7.46	9.26723	0.991116	1.64761e-06	1.08904	3.81132		Up	0	0	0	0	0	0	0	0	0	0	0	0	0	0	0	0	0	0	0	0
TC6_mann_hap4000170.hg.1	HLA-DPA1	major histocompatibility complex, class II, DP alpha 1	3113	chr6_mann_hap4(-):4489886-4506101	230	Coding	6.24277	6.36127	8.20776	0.6857	1.34706e-08	1.08561	3.90412		Up	1	0	0	0	1	1	1	1	1	0	1	0	0	0	0	0	0	0	0	0
TC6_mann_hap4000209.hg.1	HLA-DMB	major histocompatibility complex, class II, DM beta	3109	chr6_mann_hap4(-):4359617-4366058	176	Coding	4.67214	4.70365	6.39931	0.779007	3.23416e-07	1.02208	3.31078		Up	0	0	0	0	0	0	0	1	0	0	0	0	0	0	0	0	0	0	0	0
TC6_mann_hap4000210.hg.1	HLA-DMA	major histocompatibility complex, class II, DM alpha	3108	chr6_mann_hap4(-):4373601-4395720	155	Coding	5.20553	5.33379	7.02561	0.573361	1.32474e-08	1.09298	3.53102		Up	0	0	0	0	1	0	0	1	0	0	0	0	0	0	0	0	0	0	0	0
TC6_mann_hap4000213.hg.1	HLA-DPB1	major histocompatibility complex, class II, DP beta 1	3115	chr6_mann_hap4(+):4501243-4554476	179	Coding	5.20471	5.33569	6.351	0.632329	1.54976e-08	1.09503	2.21344		Up	1	0	0	0	1	1	1	1	1	0	0	0	0	0	0	0	0	0	0	0
TC6_mann_hap4000214.hg.1	HLA-DPB2	major histocompatibility complex, class II, DP beta 2 (pseudogene)	3116	chr6_mann_hap4(+):4537841-4554153	60	Coding	4.56487	4.60974	5.5958	0.608594	5.25518e-07	1.03159	2.04334		Up	0	0	0	0	0	0	0	0	0	0	0	0	0	0	0	0	0	0	0	0
TC6_mcf_hap5000075.hg.1	HLA-DRA	major histocompatibility complex, class II, DR alpha	3122	chr6_mcf_hap5(+):3786393-3791603	84	Coding	8.03138	8.05165	10.1956	0.967071	4.83156e-06	1.01415	4.48236		Up	1	0	0	0	1	1	1	1	1	0	1	0	0	0	0	0	0	0	0	0
TC6_mcf_hap5000084.hg.1	---	cdna:all chromosome:VEGA50:6-MCF:4193526:4193691:1 Gene:OTTHUMG00000149633 | cdna:all chromosome:VEGA50:6-MCF:4193668:4193691:1 Gene:OTTHUMG00000149633		chr6_mcf_hap5(+):4284188-4284353	10	Coding	1.09726	1.25404	2.29044	0.0874106	1.34186e-05	1.11479	2.28656		Up	0	0	0	0	0	0	0	0	0	0	0	0	0	0	0	0	0	0	0	0
TC6_mcf_hap5000168.hg.1	---	M35980,uc021zsp.1		chr6_mcf_hap5(-):3832178-3832285	30	Coding	7.57981	7.78419	9.67127	0.663492	4.1443e-07	1.15219	4.26181		Up	0	0	0	0	0	0	0	0	0	0	0	0	0	0	0	0	0	0	0	0
TC6_mcf_hap5000169.hg.1	HLA-DRB4	major histocompatibility complex, class II, DR beta 4	3126	chr6_mcf_hap5(-):3882321-3897292	50	Coding	6.94486	6.89499	8.74265	0.986416	1.25994e-05	-1.03517	3.47687		Up	1	1	1	1	1	1	1	1	1	0	1	0	0	0	0	0	0	0	1	0
TC6_mcf_hap5000170.hg.1	---	cdna:all chromosome:VEGA50:6-MCF:3871176:3873771:-1 Gene:OTTHUMG00000149581 | cdna:all chromosome:VEGA50:6-MCF:3870757:3878234:-1 Gene:OTTHUMG00000149582 | cdna:all chromosome:VEGA50:6-MCF:3870757:3878112:-1 Gene:OTTHUMG00000149582 | cdna:all chromosome:VEGA50:6-MCF:3870757:3879805:-1 Gene:OTTHUMG00000149582 | cdna:all chromosome:VEGA50:6-MCF:3870757:3878066:-1 Gene:OTTHUMG00000149582 | cdna:all …		chr6_mcf_hap5(-):3961419-3970467	100	Coding	5.06056	5.12211	6.29958	0.568331	4.48939e-06	1.04359	2.36039		Up	0	0	0	0	0	0	0	0	0	0	0	0	0	0	0	0	0	0	0	0
TC6_mcf_hap5000177.hg.1	HLA-DPA1	major histocompatibility complex, class II, DP alpha 1	3113	chr6_mcf_hap5(-):4369219-4385416	230	Coding	6.24026	6.3563	8.21345	0.714958	1.50893e-08	1.08376	3.92636		Up	1	0	0	0	1	1	1	1	1	0	1	0	0	0	0	0	0	0	0	0
TC6_mcf_hap5000226.hg.1	HLA-DPB2	major histocompatibility complex, class II, DP beta 2 (pseudogene)	3116	chr6_mcf_hap5(+):4417111-4421814	20	Coding	5.19587	5.14736	6.32572	0.759141	4.35979e-08	-1.0342	2.18835		Up	0	0	0	0	0	0	0	0	0	0	0	0	0	0	0	0	0	0	0	0
TC6_mcf_hap5000227.hg.1	HLA-DPB1	major histocompatibility complex, class II, DP beta 1	3115	chr6_mcf_hap5(+):4380558-4394318	180	Coding	5.13075	5.26516	6.28773	0.624241	1.56917e-08	1.09764	2.2299		Up	1	0	0	0	1	1	1	1	1	0	0	0	0	0	0	0	0	0	0	0
TC6_mcf_hap5000230.hg.1	HLA-DMB	major histocompatibility complex, class II, DM beta	3109	chr6_mcf_hap5(-):4239257-4245698	176	Coding	4.64011	4.67731	6.36603	0.787682	2.78598e-07	1.02612	3.30791		Up	0	0	0	0	0	0	0	1	0	0	0	0	0	0	0	0	0	0	0	0
TC6_mcf_hap5000231.hg.1	HLA-DMA	major histocompatibility complex, class II, DM alpha	3108	chr6_mcf_hap5(-):4253243-4275358	155	Coding	5.20553	5.33379	7.02561	0.573361	1.32474e-08	1.09298	3.53102		Up	0	0	0	0	1	0	0	1	0	0	0	0	0	0	0	0	0	0	0	0
TC6_qbl_hap6000081.hg.1	HLA-DRA	major histocompatibility complex, class II, DR alpha	3122	chr6_qbl_hap6(+):3668487-3673697	84	Coding	8.03138	8.05165	10.1956	0.967071	4.83156e-06	1.01415	4.48236		Up	1	0	0	0	1	1	1	1	1	0	1	0	0	0	0	0	0	0	0	0
TC6_qbl_hap6000085.hg.1	HLA-DQA2	major histocompatibility complex, class II, DQ alpha 2	3118	chr6_qbl_hap6(+):3941202-3947061	66	Coding	4.86656	5.03672	6.00931	0.697687	3.70057e-05	1.12518	2.20802		Up	1	0	0	0	1	1	1	1	1	0	1	0	0	0	0	0	0	0	0	0
TC6_qbl_hap6000182.hg.1	HLA-DRB1|HLA-DRB3	major histocompatibility complex, class II, DR beta 1|major histocompatibility complex, class II, DR beta 3	3123|3125	chr6_qbl_hap6(-):3720949-3815217	181	Coding	8.39168	7.97402	9.60207	0.942995	5.083e-05	-1.33575	2.314		Up	1	1	1	1	1	1	1	1	1	0	1	0	0	0	0	0	0	0	1	0
TC6_qbl_hap6000183.hg.1	HLA-DQB1	major histocompatibility complex, class II, DQ beta 1	3119	chr6_qbl_hap6(-):3858931-3866565	110	Coding	4.64934	4.6978	5.82419	0.763355	8.04653e-07	1.03416	2.2577		Up	1	0	0	0	1	1	1	1	1	0	1	0	0	0	0	0	0	0	0	0
TC6_qbl_hap6000190.hg.1	HLA-DPA1	major histocompatibility complex, class II, DP alpha 1	3113	chr6_qbl_hap6(-):4264797-4281012	230	Coding	6.24277	6.36127	8.20776	0.6857	1.34706e-08	1.08561	3.90412		Up	1	0	0	0	1	1	1	1	1	0	1	0	0	0	0	0	0	0	0	0
TC6_qbl_hap6000210.hg.1	HLA-DPB1	major histocompatibility complex, class II, DP beta 1	3115	chr6_qbl_hap6(+):4276154-4289926	176	Coding	5.18569	5.30203	6.29082	0.647872	2.07469e-08	1.08398	2.15119		Up	1	0	0	0	1	1	1	1	1	0	0	0	0	0	0	0	0	0	0	0
TC6_qbl_hap6000211.hg.1	HLA-DPB2	major histocompatibility complex, class II, DP beta 2 (pseudogene)	3116	chr6_qbl_hap6(+):4312748-4329060	60	Coding	4.56487	4.60974	5.5958	0.608594	5.25518e-07	1.03159	2.04334		Up	0	0	0	0	0	0	0	0	0	0	0	0	0	0	0	0	0	0	0	0
TC6_qbl_hap6000236.hg.1	HLA-DMB	major histocompatibility complex, class II, DM beta	3109	chr6_qbl_hap6(-):4134533-4140973	175	Coding	4.66383	4.69666	6.39439	0.799871	2.77311e-07	1.02301	3.31857		Up	0	0	0	0	0	0	0	1	0	0	0	0	0	0	0	0	0	0	0	0
TC6_qbl_hap6000237.hg.1	HLA-DMA	major histocompatibility complex, class II, DM alpha	3108	chr6_qbl_hap6(-):4148516-4170637	155	Coding	5.20553	5.33379	7.02561	0.573361	1.32474e-08	1.09298	3.53102		Up	0	0	0	0	1	0	0	1	0	0	0	0	0	0	0	0	0	0	0	0
TC6_ssto_hap7000009.hg.1	OR14J1	olfactory receptor, family 14, subfamily J, member 1	442191	chr6_ssto_hap7(+):615357-616473	18	Coding	5.21656	5.2032	4.14238	0.843753	0.000302286	-1.0093	-2.10552		Down	0	0	0	0	0	0	0	0	0	0	0	0	0	0	0	0	0	0	0	0
TC6_ssto_hap7000076.hg.1	HLA-DRA	major histocompatibility complex, class II, DR alpha	3122	chr6_ssto_hap7(+):3754283-3759493	84	Coding	8.03138	8.05165	10.1956	0.967071	4.83156e-06	1.01415	4.48236		Up	1	0	0	0	1	1	1	1	1	0	1	0	0	0	0	0	0	0	0	0
TC6_ssto_hap7000077.hg.1	HLA-DQA1	major histocompatibility complex, class II, DQ alpha 1	3117	chr6_ssto_hap7(+):4038586-4044828	63	Coding	4.75009	4.83347	6.82081	0.900123	0.000275684	1.0595	4.20095		Up	1	0	0	0	1	1	1	1	1	0	1	0	0	0	0	0	0	0	0	0
TC6_ssto_hap7000085.hg.1	HLA-DPB1	major histocompatibility complex, class II, DP beta 1	3115	chr6_ssto_hap7(+):4524207-4537977	180	Coding	5.18289	5.33102	6.34552	0.579034	1.60426e-08	1.10813	2.23866		Up	1	0	0	0	1	1	1	1	1	0	0	0	0	0	0	0	0	0	0	0
TC6_ssto_hap7000162.hg.1	---	M35980,uc021zxs.1		chr6_ssto_hap7(-):3800290-3800397	30	Coding	7.57981	7.78419	9.67127	0.663492	4.1443e-07	1.15219	4.26181		Up	0	0	0	0	0	0	0	0	0	0	0	0	0	0	0	0	0	0	0	0
TC6_ssto_hap7000163.hg.1	HLA-DRB1|HLA-DRB4	major histocompatibility complex, class II, DR beta 1|major histocompatibility complex, class II, DR beta 4	3123|3126	chr6_ssto_hap7(-):3850431-4011650	135	Coding	7.50673	7.50231	9.11284	0.85523	2.81785e-06	-1.00307	3.0443		Up	1	1	1	1	1	1	1	1	1	0	1	0	0	0	0	0	0	0	1	0
TC6_ssto_hap7000164.hg.1	HLA-DRB1	major histocompatibility complex, class II, DR beta 1	3123	chr6_ssto_hap7(-):3934937-3936832	24	Coding	9.02873	9.11587	10.9185	0.943902	1.92346e-06	1.06226	3.70585		Up	1	1	1	1	1	1	1	1	1	0	1	0	0	0	0	0	0	0	1	0
TC6_ssto_hap7000165.hg.1	HLA-DQB1	major histocompatibility complex, class II, DQ beta 1	3119	chr6_ssto_hap7(-):4055996-4063243	76	Coding	5.08357	5.0902	6.76945	0.708764	1.90099e-05	1.0046	3.21735		Up	1	0	0	0	1	1	1	1	1	0	1	0	0	0	0	0	0	0	0	0
TC6_ssto_hap7000172.hg.1	HLA-DPA1	major histocompatibility complex, class II, DP alpha 1	3113	chr6_ssto_hap7(-):4512850-4529059	226	Coding	6.2627	6.38681	8.24507	0.697338	1.66869e-08	1.08983	3.95139		Up	1	0	0	0	1	1	1	1	1	0	1	0	0	0	0	0	0	0	0	0
TC6_ssto_hap7000219.hg.1	HLA-DMB	major histocompatibility complex, class II, DM beta	3109	chr6_ssto_hap7(-):4333160-4339601	176	Coding	4.64627	4.69269	6.36645	0.778215	2.82211e-07	1.0327	3.29477		Up	0	0	0	0	0	0	0	1	0	0	0	0	0	0	0	0	0	0	0	0
TC6_ssto_hap7000220.hg.1	HLA-DMA	major histocompatibility complex, class II, DM alpha	3108	chr6_ssto_hap7(-):4347146-4369261	155	Coding	5.20553	5.33379	7.02561	0.573361	1.32474e-08	1.09298	3.53102		Up	0	0	0	0	1	0	0	1	0	0	0	0	0	0	0	0	0	0	0	0
TCUn_gl000213000002.hg.1	---	DQ587539,uc011mfj.1		chrUn_gl000213(-):98029-98058	6	Coding	8.58652	8.6263	7.49533	0.877597	0.000168562	1.02796	-2.13049		Down	0	0	0	0	0	0	0	0	0	0	0	0	0	0	0	0	0	0	0	0
TCUn_gl000213000003.hg.1	---	DQ587539,uc011mfk.2		chrUn_gl000213(-):98668-98697	6	Coding	8.58652	8.6263	7.49533	0.877597	0.000168562	1.02796	-2.13049		Down	0	0	0	0	0	0	0	0	0	0	0	0	0	0	0	0	0	0	0	0
TCUn_gl000213000004.hg.1	---	DQ595048,uc022bqz.1		chrUn_gl000213(-):99288-99327	16	Coding	6.46001	6.48232	5.40687	0.977366	0.000299622	1.01558	-2.07504		Down	0	0	0	0	0	0	0	0	0	0	0	0	0	0	0	0	0	0	0	0
TCUn_gl000213000005.hg.1	---	DQ587539,uc022bra.1		chrUn_gl000213(-):99937-99966	6	Coding	8.58652	8.6263	7.49533	0.877597	0.000168562	1.02796	-2.13049		Down	0	0	0	0	0	0	0	0	0	0	0	0	0	0	0	0	0	0	0	0
TCUn_gl000221000001.hg.1	---	DQ592442,uc011mfv.1		chrUn_gl000221(+):42249-45020	2	Coding	8.39784	8.44836	7.05652	0.885208	2.2374e-05	1.03564	-2.53383		Down	0	0	0	0	0	0	0	0	0	0	0	0	0	0	0	0	0	0	0	0
TCUn_gl000221000002.hg.1	---	DQ595048,uc022bri.1		chrUn_gl000221(-):39141-39180	16	Coding	6.46001	6.48232	5.40687	0.977366	0.000299622	1.01558	-2.07504		Down	0	0	0	0	0	0	0	0	0	0	0	0	0	0	0	0	0	0	0	0
TCUn_gl000221000003.hg.1	---	DQ590126,uc011mfu.1		chrUn_gl000221(-):40424-40453	6	Coding	7.98855	8.1093	6.81463	0.68024	1.31287e-05	1.0873	-2.25625		Down	0	0	0	0	0	0	0	0	0	0	0	0	0	0	0	0	0	0	0	0
TCUn_gl000243000001.hg.1	---	DQ579288,uc011mgw.1		chrUn_gl000243(+):11501-11530	6	Coding	7.98855	8.1093	6.81463	0.68024	1.31287e-05	1.0873	-2.25625		Down	0	0	0	0	0	0	0	0	0	0	0	0	0	0	0	0	0	0	0	0
TCUn_gl000243000002.hg.1	---	DQ590589,uc022brq.1		chrUn_gl000243(+):13608-13637	6	Coding	8.58652	8.6263	7.49533	0.877597	0.000168562	1.02796	-2.13049		Down	0	0	0	0	0	0	0	0	0	0	0	0	0	0	0	0	0	0	0	0
TCUn_gl000247000001.hg.1	---	DQ590126,uc022brr.1		chrUn_gl000247(-):5787-5816	6	Coding	7.98855	8.1093	6.81463	0.68024	1.31287e-05	1.0873	-2.25625		Down	0	0	0	0	0	0	0	0	0	0	0	0	0	0	0	0	0	0	0	0
Legends
Gene level probe set (Transcript Cluster) of Affymetrix HTA 2.0 microarray			Entrez Gene database identifier		Number of 25 nt oligonucleotide probes in this probe set					The p-values of the t-tests comparing the expression levels during therapy versus baseline						The information is given to which GO terms the genes belong
																1	The gene represented by the probe set is a member of this GO term
	HGNC gene symbol	Official full name		Location on chromosome (hg19 genome assembly)		Category by Affymetrix indicating whether the transcript is coding or non-coding						Ratios comparing the expression levels during therapy versus baseline (in linear scale)
												A negative fold-change indicates that the levels were higher at baseline
							The average expression (Tukey's biweight robust mean) over all 10 patients per time point and gene (data in log2 scale)
							t0 = before first administration of fingolimod (baseline)							The filtering result is summarised here according to the following scheme
							t24h = before second administration of fingolimod (after 24 hours)							Up	The gene was filtered as up-regulated at this time point in comparison to baseline (t-test p-value<0.001 and fold-change>+2.0)
							t3m = after 3 months of treatment								The average expression of this gene was just higher at this time point compared to the mean pre-treatment level
															The average expression of this gene was just lower at this time point compared to the mean pre-treatment level
														Down	The gene was filtered as down-regulated at this time point in comparison to baseline (t-test p-value<0.001 and fold-change<-2.0)

## Sheet: Description
Journal: Scientific Reports
Title: Fingolimod alters the transcriptome profile of circulating CD4+ cells in multiple sclerosis
Authors: Friess J, Hecker M, Roch L, Koczan D, Fitzner B, Angerer IC, Schröder I, Flechtner K, Thiesen H-J, Winkelmann A, Zettl UK
Correspondence: Michael Hecker, University of Rostock, Department of Neurology, Rostock, Germany; michael.hecker@rocketmail.com
This table provides detailed information for the 890 filtered gene level probe sets representing differentially expressed transcripts in peripheral blood CD4+ cells of RRMS patients in response to fingolimod therapy. The official Affymetrix HTA 2.0 probe set identifiers are given as well as gene symbols according to the HUGO Gene Nomenclature Committee and identifiers for the Entrez Gene database…
